# Supplementary material for: Molecular Context of ADAR-Mediated Editing of Coding RNA in Colorectal and Lung Cancers
Source: Int J Mol Sci. 2026 Mar 13;27(6):2625. doi: 10.3390/ijms27062625 (PMC13027024; doi:10.3390/ijms27062625)
Supplement: Supplementary file 1 [file ijms-27-02625-s001.zip › Supplementary_Tables.xlsx]

## Sheet: Legend
Supplementary Table S1. Five RNA editing metrics calculated for 70 colorectal and 70 lung cancer samples from the experimental cohort.
Supplementary Table S2. List of DNA repair pathways investigated in this study.
Supplementary Table S3. Genes consistently positively or negatively correlated with weighted RNA editing across cancer types and datasets.
Supplementary Table S4. Transcription factor genes consistently positively correlated with weighted RNA editing across cancer types and datasets.
Supplementary Table S5. Pathways consistently positively or negatively correlated with weighted RNA editing across cancer types and datasets.

## Sheet: Table S1
sample_code	gender	years_old	tumor_type	weighted_RNA_editing, %	mean_RNA_editing, %	Alu_editing_index, %	OverallIndex, %	RecodingIndex, %
CC_115_S26_R1_001	41	female	Colorectal_cancer	0.632618	3.42466	5.34166	7.268	0.286
CC_13_S1_R1_001	49	male	Colorectal_cancer	1.67256	7.1557	1.57742	1.546	0.126
CC_14_S2_R1_001	65	female	Colorectal_cancer	0.826972	4.73603	1.16568	1.41	0.123
CC_15_S3_R1_001	60	female	Colorectal_cancer	0.966529	5.28274	1.07792	1.507	0.155
CC_16_S4_R1_001	76	male	Colorectal_cancer	0.97373	5.06028	1.29112	1.308	0.119
CC_17_S6_R1_001	51	female	Colorectal_cancer	0.74184	2.63445	2.28544	2.995	0.152
CC_18_S9_R1_001	37	female	Colorectal_cancer	1.72688	10.127	1.57455	2.195	0.15
CC_70_S13_R1_001	48	female	Colorectal_cancer	0.608382	4.7376	1.16998	1.587	0.096
CC_71_S10_R1_001	49	male	Colorectal_cancer	0.720326	3.01832	0.538361	0.71	0.061
CC_72_S11_R1_001	55	female	Colorectal_cancer	0.202187	4.0173	0.861672	0.958	0.063
CC_78_S3_R1_001	82	male	Colorectal_cancer	0.280243	3.66797	1.4753	1.268	0.077
CC_79_S4_R1_001	55	female	Colorectal_cancer	2.84876	6.59495	0.536032	0.659	0.336
CC_80_S6_R1_001	56	male	Colorectal_cancer	3.11111	6.88157	0.5329	0.582	0.365
CC_81_S8_R1_001	54	female	Colorectal_cancer	3.42857	7.60205	0.585178	0.931	0.366
CC_82_S3_R1_001	57	male	Colorectal_cancer	1.67456	3.89271	0.537271	0.652	0.328
CC_83_S25_R1_001	36	male	Colorectal_cancer	0.623352	2.305	0.777447	0.872	0.099
CC_85_S6_R1_001	36	male	Colorectal_cancer	0.485201	1.58426	0.485705	0.749	0.097
CC_86_S7_R1_001	32	male	Colorectal_cancer	2.12373	6.07779	1.34455	2.107	0.194
CC_88_S9_R1_001	32	male	Colorectal_cancer	1.31968	9.1046	0.969375	1.414	0.11
CC-102_S11_ME_L001_R1_001	63	male	Colorectal_cancer	0.406547	7.9573	1.07965	1.213	0.078
CC-103_S1_ME_L001_R1_001	53	male	Colorectal_cancer	0.248202	3.64944	0.691766	0.987	0.081
CC-105_S2_ME_L001_R1_001	52	female	Colorectal_cancer	0.185586	3.87673	0.739684	1.105	0.098
CC-107_S15_ME_L001_R1_001	63	female	Colorectal_cancer	0.0606367	0.784641	0.687343	0.631	0.086
CC-108_S4_ME_L001_R1_001	54	male	Colorectal_cancer	0.45419	4.62047	1.92741	2.863	0.139
CC-109_S11_ME_L001_R1_001	42	female	Colorectal_cancer	0.744586	6.78417	2.7847	3.927	0.124
CC-112_S6_ME_L001_R1_001	50	female	Colorectal_cancer	1.07767	8.82738	3.59049	5.252	0.197
CC-116-2_S4_ME_L001_R1_001	61	male	Colorectal_cancer	0.262161	4.73461	0.559564	0.614	0.064
CC-120_S2_ME_L001_R1_001	36	female	Colorectal_cancer	0.324781	5.89894	0.782462	1.066	0.083
CC-123_S10_ME_L001_R1_001	67	male	Colorectal_cancer	0.539707	8.28507	0.799029	0.842	0.104
CC-124_S8_ME_L001_R1_001	59	male	Colorectal_cancer	0.500569	4.80756	0.875907	1.065	0.093
CC-125_S13_ME_L001_R1_001	52	female	Colorectal_cancer	0.306331	7.23541	0.835895	0.937	0.078
CC-126_S14_ME_L001_R1_001	66	male	Colorectal_cancer	0.271523	8.03403	0.807365	0.851	0.062
CC-127-2_S9_ME_L001_R1_001	49	female	Colorectal_cancer	0.454799	2.82426	1.27958	1.136	0.1
CC-128-1_S16_ME_L001_R1_001	44	male	Colorectal_cancer	2.01085	11.919	5.38541	6.406	1.112
CC-131-4_S9_ME_L001_R1_001	57	female	Colorectal_cancer	0.697176	9.37475	3.90914	4.154	0.209
CC-4_S27_L008_R1_001	49	male	Colorectal_cancer	1.07246	10.5539	2.33331	2.218	0.145
CC-43_S26_R1_001	52	female	Colorectal_cancer	0.0796813	0.492611	1.08922	1.098	0.039
CC-45_S21_R1_001	56	female	Colorectal_cancer	0.839886	7.31211	1.84755	2.022	0.095
CC-46_S24_R1_001	41	male	Colorectal_cancer	1.00893	11.8466	3.55366	3.634	0.149
CC-5_S20_L008_R1_001	44	female	Colorectal_cancer	1.1328	10.3526	1.57392	1.757	0.166
CC-6_S1_R1_001	71	female	Colorectal_cancer	0.517504	5.01565	2.68377	2.698	0.145
CC-64_S13_R1_001	62	male	Colorectal_cancer	0.356731	7.93658	0.66887	0.454	0.09
CC-66_S6_R1_001	51	female	Colorectal_cancer	0.112644	2.77676	1.53965	2.069	0.07
CC-68_S11_R1_001	52	female	Colorectal_cancer	0.182029	0.548553	0.595898	0.444	0.066
CC-7_S3_R1_001	62	male	Colorectal_cancer	0.92545	7.50709	1.16515	1.201	0.122
cc-74_S4_R1_001	62	female	Colorectal_cancer	0.754386	7.77997	0.655769	0.705	0.106
cc-75_S5_R1_001	70	female	Colorectal_cancer	0.695894	4.45249	1.9584	2.396	0.144
CC-9_S6_R1_001	76	male	Colorectal_cancer	1.83987	7.44698	1.17971	1.289	0.135
CC-93_S10_ME_L001_R1_001	42	female	Colorectal_cancer	0.38812	4.92336	1.22557	1.88	0.111
CC-94_S1_ME_L001_R1_001	41	female	Colorectal_cancer	0.559354	9.97191	1.90971	2.742	0.123
CC-96_S1_ME_L001_R1_001	74	female	Colorectal_cancer	0.717794	8.90967	3.06516	4.455	0.172
CC-99_S10_ME_L001_R1_001	43	female	Colorectal_cancer	0.0877497	3.66575	0.873485	0.858	0.046
CC1_S9_L007_R1_001	72	female	Colorectal_cancer	0.597109	5.17359	0.526878	0.65	0.096
CC20-1_S14_R1_001	63	female	Colorectal_cancer	0.509689	6.40606	1.28978	0.538	0.089
CC20-2_S15_R1_001	56	male	Colorectal_cancer	0.498208	7.10539	1.66775	1.12	0.073
CC23_S17_R1_001	58	female	Colorectal_cancer	0.422692	7.09871	1.25165	0.703	0.091
CC24_S18_R1_001	85	female	Colorectal_cancer	0.866032	9.06515	1.66633	1.096	0.117
CC26_S22_R1_001	78	female	Colorectal_cancer	1.05521	12.3322	1.61306	1.899	0.094
CC27_S23_R1_001	70	female	Colorectal_cancer	0.476701	6.34308	1.34401	1.167	0.101
cc47_S19_R1_001	78	female	Colorectal_cancer	0.414304	5.06187	1.11753	1.33	0.085
cc48_S20_R1_001	66	male	Colorectal_cancer	0.723626	6.04976	1.22761	1.322	0.09
cc49_S21_R1_001	78	female	Colorectal_cancer	1.3686	8.29831	1.25995	1.518	0.132
cc50_S22_R1_001	81	female	Colorectal_cancer	0.525597	3.60195	0.838663	0.903	0.075
cc51_S23_R1_001	74	female	Colorectal_cancer	0.282993	5.51571	1.11895	0.693	0.071
cc52_S24_R1_001	76	female	Colorectal_cancer	0.320085	3.96161	0.725723	0.683	0.084
cc53_S25_R1_001	69	male	Colorectal_cancer	0.289934	4.50167	1.2527	0.852	0.064
cc55_S32_R1_001	63	male	Colorectal_cancer	0.612819	6.33734	0.993768	0.9	0.085
cc56_S34_R1_001	51	female	Colorectal_cancer	0.421677	4.58184	1.02992	1.309	0.087
CC63_S2_R1_001	59	female	Colorectal_cancer	0.535924	4.36132	0.525393	0.773	0.099
CC92_S5_ME_L001_R1_001	42	female	Colorectal_cancer	0.150094	3.12663	1.0541	1.235	0.056
L12_S15_R1_001	61	male	Lung_cancer	1.45068	7.42321	0.685639	0.933	0.125
L14_S17_R1_001		female	Lung_cancer	1.47651	9.19397	1.00644	1.462	0.177
L9_S14_R1_001		male	Lung_cancer	1.0302	8.05119	2.24644	2.526	0.156
LuC_23_S5_R1_001	60	male	Lung_cancer	1.03327	11.1793	1.36901	1.962	0.114
LuC_24_S6_R1_001	67	male	Lung_cancer	1.24969	8.41582	1.38335	1.838	0.132
LuC_25_S10_R1_001	59	male	Lung_cancer	0.529101	6.4389	0.593725	0.587	0.104
LuC_44_S10_R1_001	43	female	Lung_cancer	1.87885	8.94786	1.2701	1.76	0.134
LUC_47_S2_R1_001	55	male	Lung_cancer	0.573763	8.33416	0.986524	0.675	0.092
LuC_50_S5_R1_001	60	male	Lung_cancer	3.0025	11.9595	1.70579	2.762	0.379
LuC_51_S11_R1_001	51	female	Lung_cancer	0.297177	0.244238	1.15022	1.801	0.113
LuC_52_S14_R1_001	58	male	Lung_cancer	0.794913	10.0263	1.98024	2.362	0.119
LuC_55_S15_R1_001	62	male	Lung_cancer	1.17417	9.54792	2.29531	3.351	0.152
LuC_56_S19_R1_001	65	female	Lung_cancer	0	0	0.298032	0.26	0.024
LuC_59_S1_R1_001	71	male	Lung_cancer	0	0	3.69553	3.276	0.035
LuC_60_S21_R1_001	68	male	Lung_cancer	0.633837	2.17491	0.808055	1.026	0.112
LuC_61_S17_R1_001	43	female	Lung_cancer	0.536955	6.25511	0.930673	0.756	0.072
LuC_62_S18_R1_001	52	female	Lung_cancer	0.340677	5.17931	1.07729	1.177	0.084
Luc_63_S22_R1_001	56	male	Lung_cancer	0.271985	0.695971	0.70032	0.989	0.068
Luc_64_S23_R1_001	64	female	Lung_cancer	0.715308	4.2381	0.729274	1.059	0.125
Luc_66_S24_R1_001	79	female	Lung_cancer	1.01047	8.10769	0.497711	0.727	0.083
LuC_68_S2_R1_001	59	male	Lung_cancer	1.46565	9.67558	0.471297	0.895	0.288
LuC_69_S10_R1_001	66	male	Lung_cancer	1.43443	6.09507	0.904064	1.339	0.128
LuC_70_S1_R1_001	59	male	Lung_cancer	1.17978	6.51227	0.994382	1.56	0.135
LuC_72_S3_R1_001	57	female	Lung_cancer	1.60988	6.60632	1.08454	1.412	0.051
LuC-100_S2_ME_L001_R1_001	47	female	Lung_cancer	0.821668	9.07468	4.13113	6.422	0.243
LuC-104_S8_ME_L001_R1_001	45	male	Lung_cancer	0.135232	2.18755	0.603599	0.78	0.052
LuC-105_S6_ME_L001_R1_001	70	male	Lung_cancer	1.03419	10.1796	3.4134	5.063	0.267
LuC-109_S5_ME_L001_R1_001	56	male	Lung_cancer	0.453368	4.91236	1.03677	1.507	0.09
LuC-11_S19_L005_R1_001	52	male	Lung_cancer	1.49413	11.2942	2.75535	4.29	0.205
LuC-111_S3_ME_L001_R1_001	65	male	Lung_cancer	0.453104	5.78527	0.77625	1.187	0.095
LuC-114_S12_ME_L001_R1_001		female	Lung_cancer	0.791194	12.3203	1.29591	1.704	0.2
LuC-115_S9_ME_L001_R1_001	60	male	Lung_cancer	0.299162	2.82404	0.577401	0.757	0.067
LuC-118_S5_ME_L001_R1_001	60	male	Lung_cancer	0.467758	4.31582	2.24623	2.701	0.114
LuC-119_S5_ME_L001_R1_001	72	male	Lung_cancer	0.20247	1.57179	0.686348	1.05	0.068
LuC-123_S13_ME_L001_R1_001	72	male	Lung_cancer	0.484183	7.73029	0.860013	1.343	0.094
LuC-124_S10_ME_L001_R1_001	73	male	Lung_cancer	0.476353	5.09259	0.592327	0.916	0.134
LuC-128_S14_ME_L001_R1_001	68	male	Lung_cancer	0.77246	2.02413	0.616367	0.97	0.101
LuC-129_S2_ME_L001_R1_001	66	male	Lung_cancer	0.481799	2.44723	0.81895	1.195	0.078
LuC-130_S3_ME_L001_R1_001	45	male	Lung_cancer	0.744471	6.55662	0.778722	1.371	0.092
LuC-131_S11_ME_L001_R1_001	67	male	Lung_cancer	1.69396	7.51728	0.736744	1.16	0.166
LuC-132_S1_ME_L001_R1_001	42	female	Lung_cancer	0.281993	3.74249	0.890984	1.198	0.079
LuC-136_S6_ME_L001_R1_001	66	male	Lung_cancer	0.282721	3.88359	0.678954	1.068	0.087
LuC-17_S8_R1_001	52	female	Lung_cancer	0.647075	5.86421	0.92253	1.055	0.076
LuC-19_S2_R1_001	65	male	Lung_cancer	0.487508	4.40863	1.31379	1.263	0.077
LuC-20_S3_R1_001	63	male	Lung_cancer	0.539629	6.52307	1.70189	1.051	0.097
LuC-22_S5_R1_001	63	male	Lung_cancer	0.640114	8.15531	1.55268	1.142	0.092
LuC-3_S14_R1_001	51	female	Lung_cancer	1.16768	7.83131	0.913991	1.45	0.163
LuC-30_S6_R1_001	79	male	Lung_cancer	0.363093	1.68247	1.09163	1.031	0.067
LuC-31_S11_R1_001	66	male	Lung_cancer	1.00216	12.1629	1.39748	1.432	0.11
LuC-32_S12_R1_001	70	male	Lung_cancer	0.634146	9.72439	0.89451	1.217	0.118
LuC-41_S3_R1_001	75	female	Lung_cancer	0.698603	5.41667	1.21734	1.857	0.143
LuC-42_S9_R1_001	67	male	Lung_cancer	0.820176	8.37489	1.07554	1.414	0.122
LuC-43_S12_R1_001	64	male	Lung_cancer	0.549039	4.31655	0.806549	1.171	0.089
Luc-45_S5_R1_001	61	female	Lung_cancer	0	0	0.463643	0.653	0.082
Luc-48_S9_R1_001	59	male	Lung_cancer	0.41018	7.64116	0.721286	0.416	0.093
LuC-5_S16_R1_001	67	female	Lung_cancer	0.509511	5.68721	1.67341	2.293	0.142
LuC-77_S1_ME_L001_R1_001	50	male	Lung_cancer	0.332361	5.62227	0.721682	1.141	0.077
LuC-77_S12_ME_L001_R1_001	50	male	Lung_cancer	0.328762	6.81669	0.718786	1.128	0.08
LuC-78_S6_ME_L001_R1_001	62	male	Lung_cancer	0.443826	8.71588	0.810252	1.103	0.087
LuC-79_S7_ME_L001_R1_001	56	female	Lung_cancer	0.4096	9.01558	1.00792	1.326	0.106
LuC-83_S4_ME_L001_R1_001	63	male	Lung_cancer	1.42857	8.71348	2.45402	3.906	0.207
LuC-84_S5_ME_L001_R1_001	62	male	Lung_cancer	0.45144	5.04461	0.779433	1.271	0.096
LuC-88_S2_ME_L001_R1_001	45	male	Lung_cancer	0.451502	7.10576	0.956696	1.101	0.082
LuC-89_S8_ME_L001_R1_001	58	male	Lung_cancer	0.461133	10.3766	1.43021	2.048	0.109
LuC-91_S1_ME_L001_R1_001	60	male	Lung_cancer	0.406945	2.59842	0.840506	0.99	0.075
LuC1_S5_L007_R1_001	69	male	Lung_cancer	0.334169	2.55483	0.521106	0.458	0.086
luc34_S27_R1_001	62	female	Lung_cancer	2.09489	14.0075	1.46501	1.741	0.188
luc35_S33_R1_001	75	male	Lung_cancer	0.689267	9.57516	1.37015	1.611	0.103
luc36_S37_R1_001	57	male	Lung_cancer	0.874636	6.83567	1.15635	1.698	0.123
luc38_S3_R1_001	68	male	Lung_cancer	0.877963	10.2143	1.14002	1.025	0.105

## Sheet: Table S2
p_path	full_path	group_path
p1	ATM_Pathway	Checkpoint activation_ATM
p2	ATM_Pathway_Cell_Survival	Checkpoint activation_ATM
p3	ATM_Pathway_G2.Mitosis_progression	Cell cycle arrest
p4	biocarta_atm_signaling_Main_Pathway	Checkpoint activation_ATM
p5	biocarta_cell_cycle_g2_m_checkpoint_Main_Pathway	Cell cycle arrest
p6	BRCA1_Pathway	Homologous recombination
p7	BRCA1_Pathway_Chromatin_Remodeling	Homologous recombination
p8	BRCA1_Pathway_Homologous_Recombination_Repair	Homologous recombination
p9	BRCA1_Pathway_Mismatch_Repair	Mismatch repair
p10	DNA_Repair_Mechanisms_Pathway	Excision repair
p11	KEGG_Base_excision_repair_Main_Pathway	Excision repair
p12	KEGG_Fanconi_anemia_Main_Pathway	Fanconi pathway
p13	KEGG_Homologous_recombination_Main_Pathway	Homologous recombination
p14	KEGG_Mismatch_repair_Main_Pathway	Mismatch repair
p15	KEGG_Non_homologous_end_joining_Main_Pathway	Non-homologous end joining
p16	KEGG_Nucleotide_excision_repair_Main_Pathway	Excision repair
p17	Mismatch_Repair_in_Eukaryotes_Pathway	Mismatch repair
p18	NCI_ATM_Main_Pathway	Checkpoint activation_ATM
p19	NCI_ATM_Pathway_.G1_S_transition_checkpoint.	Checkpoint activation_ATM
p20	NCI_ATR_signaling_Main_Pathway	Checkpoint activation_ATR
p21	NCI_ATR_signaling_Pathway_.Pathway_negative_regulation_of_transcription_during_mitosis_via_CHEK1.	Checkpoint activation_ATR
p22	NCI_ATR_signaling_Pathway_.regulation_of_double_strand_break_repair_via_homologous_recombination.	Homologous recombination
p23	NCI_ATR_signaling_Pathway_.response_to_G2_M_transition_DNA_damage_checkpoint_signal.	Checkpoint activation_ATR
p24	NCI_DNA_PK_pathway_in_nonhomologous_end_joining_Pathway_.double_strand_break_repair_via_nonhomologous_end_joining.	Non-homologous end joining
p25	NCI_DNA_PK_pathway_in_nonhomologous_end_joining_Pathway_.V_D_J_recombination.	Non-homologous end joining
p26	NCI_Fanconi_anemia_Main_Pathway	Fanconi pathway
p27	NCI_Fanconi_anemia_Pathway_.regulation_of_double_strand_break_repair_via_homologous_recombination.	Fanconi pathway
p28	NCI_Fanconi_anemia_Pathway_.Sister_Chromatid_Exchange_Process.	Fanconi pathway
p29	NHEJ_mechanisms_of_DSBs_repair_effect	Non-homologous end joining
p30	Nucleotide_excision_repair_effect	Excision repair
p31	p53_Signaling_Pathway	Cell cycle arrest
p32	p53_Signaling_Pathway_DNA_Repair	Cell cycle arrest
p33	p53_Signaling_Pathway_Gene_Expression_DNA_Replication_and_Repair_via_TP53	Cell cycle arrest
p34	reactome_Fanconi_Anemia_Main_Pathway	Fanconi pathway
p35	reactome_Formation_of_transcription_coupled_NER_TC_NER_repair_complex_Main_Pathway	Excision repair
p36	reactome_Mismatch_repair_MMR_directed_by_MSH2_MSH3_MutSbeta__Main_Pathway	Mismatch repair
p37	reactome_Mismatch_repair_MMR_directed_by_MSH2_MSH6_MutSalpha__Main_Pathway	Mismatch repair
p38	reactome_Repair_synthesis_for_gap_filling_by_DNA_polymerase_in_TC_NER_Main_Pathway	Excision repair
p39	ATM_Pathway_Apoptosis_and_Senescence	Checkpoint activation_ATM
p40	ATM_Pathway_DNA_repair	Checkpoint activation_ATM
p41	ATM_Pathway_S.phase_progression	Checkpoint activation_ATM
p42	biocarta_atm_signaling_Pathway_.DNA_repair.	Checkpoint activation_ATM
p43	BRCA1_Pathway_E2_Responsive_Genes	Cell cycle arrest
p44	BRCA1_Pathway_NHEJ_DSB_Repair	Non-homologous end joining
p45	NCI_ATM_Pathway_.double_strand_break_repair_via_nonhomologous_end_joining.	Non-homologous end joining
p46	reactome_ATM_mediated_phosphorylation_of_repair_proteins_Main_Pathway	Checkpoint activation_ATM
p47	reactome_Recruitment_of_repair_and_signaling_proteins_to_double_strand_breaks_Main_Pathway	Homologous recombination

## Sheet: Table S3
gene	mean_cor_exper	mean_cor_tcga	mean_cor_all
TSPAN4	0.621838	0.437505	0.53603
EMILIN1	0.594045	0.452239	0.526798
TNS2	0.597964	0.433372	0.520486
TMEM204	0.523947	0.509276	0.516649
PODN	0.556202	0.464733	0.511917
HIC1	0.514569	0.506922	0.510756
GLIS2	0.565909	0.450212	0.510366
ADGRA2	0.529852	0.488174	0.509311
ADAMTS10	0.490902	0.505056	0.498012
KANK2	0.511876	0.479651	0.495934
ARHGEF17	0.528613	0.458471	0.494347
HSPG2	0.574672	0.403068	0.49366
ENG	0.560223	0.414347	0.490716
SCARF2	0.5386	0.432424	0.487311
LAMB2	0.59324	0.362725	0.486401
FLT4	0.517348	0.450626	0.484692
EFEMP2	0.534759	0.429975	0.4841
PLAC9	0.546003	0.410106	0.480938
STARD8	0.533641	0.424129	0.480758
AEBP1	0.522925	0.435687	0.480494
SSC5D	0.515529	0.442229	0.479716
GRASP	0.541081	0.409984	0.478192
MAP3K3	0.531716	0.419686	0.47764
KANK3	0.489231	0.457504	0.473521
TNXB	0.529245	0.41252	0.472955
SLC12A4	0.52812	0.411857	0.472038
GYPC	0.470302	0.473736	0.472021
VASN	0.519608	0.420084	0.471345
TIE1	0.504144	0.436456	0.470993
IGFBP7	0.423637	0.511242	0.468591
APBB1	0.554936	0.371224	0.468123
LDLRAD2	0.528848	0.400505	0.467134
STAB1	0.501718	0.43027	0.466755
RUSC2	0.576358	0.339171	0.466098
LTBP2	0.49811	0.431125	0.465283
SLIT3	0.484536	0.445174	0.465085
SLC39A13	0.582731	0.325389	0.463787
LTBP3	0.537734	0.379788	0.462422
ATP10A	0.494381	0.428104	0.461887
SAMD11	0.487706	0.434693	0.461611
KLF2	0.526007	0.390378	0.460879
PALM	0.56336	0.343664	0.460536
SH2D3C	0.464538	0.456475	0.460516
MXRA8	0.502779	0.415799	0.460393
NOTCH4	0.506598	0.410681	0.459981
IFFO1	0.443954	0.474312	0.459267
GGT5	0.47094	0.447211	0.459157
NPR1	0.513467	0.400919	0.459033
SCARF1	0.468198	0.447991	0.458154
CALHM2	0.498647	0.414214	0.457461
PDE2A	0.498802	0.41027	0.455662
LRP1	0.544807	0.353963	0.454587
TLN1	0.548006	0.34983	0.454525
HLX	0.443713	0.464734	0.454287
ZBTB47	0.540408	0.358173	0.454026
ELN	0.490425	0.412221	0.452191
SIPA1	0.562953	0.3254	0.452159
ARHGEF15	0.48305	0.420036	0.452107
TNS1	0.499003	0.401943	0.451809
MMRN2	0.445828	0.457217	0.451541
DCHS1	0.469235	0.43302	0.451313
PDGFRB	0.454673	0.447757	0.451222
PTGIR	0.448796	0.451785	0.450291
COL18A1	0.552023	0.334568	0.44994
CRIP2	0.486667	0.408734	0.448553
KIAA1755	0.433936	0.461891	0.448023
ZCCHC24	0.47078	0.423977	0.447685
AXL	0.481204	0.412547	0.447535
COL6A2	0.487827	0.40523	0.447482
CHRD	0.488521	0.402426	0.446506
CYS1	0.499015	0.388494	0.44545
ADAMTSL2	0.473606	0.413599	0.444101
SYNPO	0.4957	0.387775	0.443343
CAVIN1	0.539179	0.335761	0.443157
MRC2	0.490198	0.393517	0.443145
FBLN5	0.419681	0.464484	0.442358
LMOD1	0.447965	0.435576	0.441792
RASL12	0.436485	0.446641	0.441577
HSPA12B	0.461043	0.420746	0.441117
CSF1	0.503243	0.37249	0.440198
ATP8B2	0.457221	0.421611	0.439588
SYDE1	0.469704	0.403426	0.437158
MEGF6	0.510883	0.356456	0.436883
RASGRP2	0.427673	0.445541	0.43665
SPON2	0.436758	0.436293	0.436525
CLEC11A	0.492288	0.375249	0.435607
FBLN2	0.465102	0.404615	0.43535
CTIF	0.505604	0.357435	0.434454
EGFL7	0.605184	0.225194	0.434316
PLXND1	0.505286	0.3573	0.434218
SH3TC1	0.490109	0.374494	0.434087
ZBTB46	0.471629	0.394894	0.434049
C1R	0.497403	0.364645	0.433372
SOX18	0.490629	0.371149	0.432788
NCKAP5L	0.526196	0.32754	0.432095
RFTN1	0.452449	0.41115	0.432026
WTIP	0.479601	0.379174	0.43072
SEPT4	0.416327	0.444372	0.430453
TNFSF12	0.474944	0.383065	0.430118
PRELP	0.458566	0.399906	0.429689
TBX2	0.468424	0.389282	0.429678
CRY2	0.530338	0.316974	0.429634
CSDC2	0.428203	0.430892	0.429549
SHANK3	0.54215	0.301759	0.429533
IQSEC1	0.49985	0.353015	0.429265
ROBO4	0.501126	0.350961	0.429003
LYL1	0.416465	0.44058	0.428598
PLEKHO2	0.453051	0.40266	0.428188
EVC	0.448172	0.40747	0.428038
TMEM119	0.450417	0.4049	0.42793
A2M	0.42824	0.427539	0.427889
VASH1	0.452387	0.402455	0.427747
MFSD7	0.497146	0.352037	0.427339
LRRC32	0.475544	0.376216	0.427168
NFATC1	0.545607	0.2907	0.426587
AOC3	0.457988	0.393765	0.426414
SLC9A3R2	0.534646	0.301543	0.425118
HDAC7	0.476224	0.369723	0.424441
SOX17	0.373149	0.472598	0.424152
GPIHBP1	0.53768	0.295265	0.424038
HEYL	0.453277	0.393516	0.423858
FGD5	0.450944	0.39553	0.423633
HHIPL1	0.472721	0.371591	0.423474
LIMS2	0.516818	0.313811	0.420565
CLEC14A	0.457272	0.382176	0.420444
TGFB1I1	0.497225	0.33612	0.419976
VWF	0.454089	0.382245	0.418822
COX7A1	0.501061	0.328457	0.418531
SAMD14	0.499392	0.330241	0.418438
FMNL1	0.425467	0.411319	0.418418
FOXS1	0.399759	0.434863	0.417467
MAP7D1	0.549819	0.263746	0.417059
LHFPL6	0.421153	0.412081	0.416627
MAN1C1	0.483771	0.343457	0.416088
VSIR	0.48389	0.338864	0.414001
MGP	0.42782	0.399799	0.413908
CDH5	0.453809	0.372194	0.413833
USHBP1	0.431487	0.395718	0.413762
PTH1R	0.428245	0.398556	0.41351
GAS6	0.534936	0.274834	0.41328
DACT3	0.417569	0.408412	0.413001
MRGPRF	0.427153	0.398604	0.41298
LSP1	0.439346	0.384783	0.412434
ADGRD1	0.45787	0.364407	0.412223
TRPV2	0.433399	0.390046	0.411956
REM1	0.396322	0.427123	0.411841
TNFRSF4	0.413477	0.410022	0.411751
SCN1B	0.475089	0.342847	0.411129
ADAMTS7	0.491637	0.323419	0.411021
HSPB7	0.473168	0.344167	0.410721
DPEP2	0.443081	0.376852	0.410508
SERPING1	0.475745	0.339627	0.409966
THEMIS2	0.462851	0.353936	0.409853
MFAP4	0.410673	0.408986	0.40983
GIMAP1	0.40948	0.409154	0.409317
MYL9	0.46123	0.354443	0.409237
S1PR2	0.466108	0.348284	0.408899
RASIP1	0.483794	0.32792	0.408834
CRISPLD2	0.455734	0.35819	0.408126
FERMT3	0.463644	0.34847	0.407677
JCAD	0.480614	0.329001	0.407613
PBXIP1	0.475741	0.334309	0.407465
RARRES2	0.508095	0.295563	0.407329
CYTH3	0.476226	0.333425	0.407312
VIM	0.413583	0.400815	0.407219
GJA4	0.473283	0.335744	0.406816
FAM110D	0.397746	0.415648	0.406736
TPM2	0.478039	0.329094	0.406261
RTL5	0.437624	0.372575	0.405613
EVA1B	0.491125	0.311744	0.405329
RAMP3	0.413628	0.396275	0.404988
CBX7	0.508646	0.289317	0.404787
SNED1	0.406388	0.403127	0.404758
ABI3	0.43823	0.369836	0.404599
BOC	0.382632	0.42606	0.404574
NXPH3	0.424197	0.384464	0.404521
C10orf10	0.528503	0.263283	0.404359
JPH2	0.403508	0.404601	0.404054
MFNG	0.393876	0.413183	0.403574
GPR162	0.395299	0.411264	0.403312
DAAM2	0.392889	0.413528	0.40326
OPRL1	0.413548	0.392739	0.403196
ITGB2	0.440737	0.363675	0.40292
CCDC8	0.436737	0.366181	0.402056
PHLDB1	0.420648	0.382731	0.401862
ADAMTSL4	0.456656	0.341978	0.400886
NCOR2	0.49529	0.2969	0.400783
MEOX2	0.399627	0.400705	0.400166
LMF1	0.476877	0.316461	0.399725
ADARB1	0.413328	0.385701	0.399605
PPM1M	0.475584	0.316794	0.399178
ANXA6	0.414831	0.381803	0.398446
TAGLN	0.475778	0.313967	0.397963
PCOLCE	0.480577	0.308324	0.397952
PARVG	0.431458	0.362709	0.397642
ARHGEF40	0.454412	0.337551	0.397593
SIGLEC1	0.452563	0.339478	0.397529
GPSM1	0.519662	0.258495	0.397087
ITGBL1	0.356314	0.436135	0.396975
EHD2	0.462313	0.326179	0.396422
RAPGEF1	0.503222	0.277011	0.39611
CD34	0.38658	0.405526	0.396095
C3orf18	0.430902	0.359553	0.395825
WISP2	0.458589	0.32824	0.395404
IL10RA	0.410766	0.379619	0.395306
PABPC5	0.426069	0.362287	0.394654
EBF4	0.370108	0.418275	0.394462
CAVIN3	0.439572	0.347231	0.394397
C16orf86	0.418279	0.36995	0.394387
PTPRM	0.38456	0.40403	0.394339
CXorf36	0.39638	0.391806	0.394095
DIP2C	0.45907	0.323915	0.393618
PREX1	0.39321	0.393469	0.393339
KIFC3	0.444868	0.338818	0.39315
COL4A2	0.429993	0.354837	0.393071
HMCN2	0.435631	0.348473	0.392935
FAM180A	0.398709	0.387123	0.392932
COLEC12	0.421164	0.36319	0.392567
CSF1R	0.415131	0.369146	0.392384
GIPC3	0.448475	0.332499	0.392043
RNF166	0.47683	0.299554	0.391823
C11orf96	0.493424	0.279645	0.39181
SLC15A3	0.436017	0.344337	0.391147
COMP	0.402777	0.378863	0.390886
GNAI2	0.486553	0.285085	0.390485
CACNA1H	0.352323	0.426834	0.390217
COL6A1	0.409037	0.37092	0.390146
LATS2	0.422041	0.356849	0.389934
FLNA	0.437826	0.339583	0.389813
MAP3K12	0.39538	0.383878	0.389645
SMPD1	0.504352	0.261174	0.389531
P2RY8	0.356106	0.421678	0.389385
CD37	0.384056	0.393577	0.388827
DOK2	0.434324	0.340012	0.388184
PEAR1	0.437997	0.335387	0.387893
EVL	0.450562	0.320731	0.387567
SLC45A1	0.457664	0.312602	0.387529
PHYHIP	0.419154	0.354795	0.387446
EMP3	0.485437	0.279094	0.387102
UBTD1	0.512407	0.244938	0.386777
ISLR	0.43451	0.336631	0.386659
PSTPIP1	0.421331	0.350465	0.386468
ZNF835	0.35353	0.418128	0.386302
WAS	0.403494	0.368764	0.386266
FBN1	0.362735	0.408975	0.386098
IGFBP7.AS1	0.392775	0.379182	0.386
CD93	0.401527	0.36996	0.385856
ITGA7	0.403565	0.367527	0.385693
CCM2L	0.415672	0.354723	0.385618
FES	0.464749	0.300188	0.38553
WDR81	0.502622	0.254535	0.385524
RASAL3	0.398114	0.372696	0.385478
NTNG2	0.353281	0.416659	0.385424
TNS3	0.420918	0.348665	0.385382
SLC22A17	0.415351	0.353822	0.385014
ZBTB4	0.503299	0.252179	0.384838
TMEM130	0.359037	0.409294	0.38445
CNTNAP1	0.366632	0.401839	0.384375
LZTS1	0.453564	0.310458	0.384317
JAM3	0.367359	0.40067	0.384139
SUSD2	0.420055	0.346984	0.384121
BGN	0.441212	0.323234	0.383788
LOXL1	0.430283	0.335199	0.383758
NDST1	0.473239	0.286416	0.383747
PCDH12	0.384221	0.383145	0.383683
POU6F1	0.443282	0.319934	0.383316
GAS7	0.363532	0.402263	0.383066
SVEP1	0.43537	0.327889	0.382924
SGCA	0.42003	0.343595	0.382467
PDLIM3	0.393696	0.370828	0.38232
TMEM200B	0.418389	0.344516	0.382063
COL16A1	0.426434	0.333306	0.380835
PARP10	0.504882	0.241178	0.380745
SMAD7	0.443089	0.314434	0.380602
NTRK3	0.402853	0.357743	0.380525
OGFR	0.501805	0.244245	0.380377
ZNF423	0.360319	0.399578	0.38012
PDLIM7	0.461991	0.291682	0.380053
RIN3	0.496285	0.249973	0.379841
TP73.AS1	0.396117	0.363171	0.379765
ITGA10	0.414295	0.344002	0.379697
COL8A2	0.378251	0.380681	0.379467
RAI2	0.409508	0.348477	0.379405
PDZD4	0.395455	0.363081	0.379384
GIMAP6	0.374708	0.383941	0.379334
CPQ	0.405024	0.352988	0.379306
PKNOX2	0.39189	0.366332	0.379183
TCIRG1	0.505483	0.236162	0.378814
MYO1F	0.367444	0.389755	0.378655
CD4	0.392062	0.36305	0.377649
OLFML1	0.351878	0.402836	0.377643
SLIT2	0.423682	0.329638	0.377633
IGFBP6	0.452343	0.297269	0.377449
ARHGAP31	0.387858	0.366847	0.377401
TFEB	0.438274	0.312854	0.377293
MAN2B1	0.474844	0.269941	0.376996
PLEKHO1	0.398559	0.354989	0.376983
IL16	0.357653	0.395032	0.376496
DLC1	0.441005	0.307451	0.37618
ABI3BP	0.423846	0.326342	0.376135
PIK3R5	0.382658	0.369332	0.376014
CNRIP1	0.321638	0.427803	0.375953
THBS3	0.39936	0.351722	0.375789
TECPR1	0.479285	0.260459	0.375085
IDUA	0.464501	0.276658	0.374414
SHANK1	0.397847	0.350418	0.374378
CMKLR1	0.400979	0.347099	0.374355
SLCO2B1	0.428631	0.317354	0.37434
NFAM1	0.40813	0.33939	0.374274
MRAS	0.337969	0.409234	0.374154
HLA.DPB1	0.399734	0.347885	0.374102
CNN1	0.394862	0.352884	0.374064
AOC4P	0.424599	0.321162	0.374043
PKD1	0.419553	0.326417	0.373928
FAM19A5	0.336152	0.41049	0.373921
ARHGAP45	0.445772	0.297126	0.373847
C3	0.39822	0.348887	0.373818
FOLR2	0.426773	0.317373	0.37337
ADAM33	0.351346	0.394745	0.37325
BTBD19	0.389178	0.356558	0.372983
FAM198A	0.364068	0.381175	0.372653
HLA.DOA	0.421921	0.321004	0.372564
FMNL3	0.367141	0.377243	0.372203
LINC00982	0.4626	0.273741	0.372014
PLD4	0.411975	0.330317	0.371865
PDLIM2	0.441143	0.297	0.371307
GIMAP8	0.363754	0.378493	0.371147
TBXA2R	0.394957	0.346337	0.370901
ODF3B	0.518983	0.201005	0.370811
TGFB3	0.333656	0.406667	0.370734
SLC2A6	0.409018	0.330593	0.370466
FBXL7	0.331359	0.408258	0.370444
ACTA2	0.364907	0.375842	0.370387
CD14	0.423778	0.314247	0.370299
OLFML2B	0.356903	0.38346	0.370257
ARRDC2	0.438342	0.297527	0.370058
PPP1R9B	0.488065	0.238614	0.369989
TRAF1	0.382097	0.357023	0.369627
PPP1R12C	0.443355	0.290628	0.369484
SKI	0.423818	0.312409	0.36944
CASKIN2	0.522213	0.19311	0.369178
SH3BP5	0.413034	0.32327	0.369012
IQSEC3	0.416659	0.319302	0.368993
SARDH	0.369518	0.368198	0.368858
TSPAN9	0.44318	0.289017	0.36863
LCAT	0.404122	0.331764	0.368501
ICAM3	0.376209	0.360697	0.368478
GPSM3	0.361942	0.374621	0.368299
GEM	0.430683	0.302241	0.368217
PPP1R14A	0.443639	0.287599	0.368209
MYH11	0.406553	0.328334	0.368094
COL6A3	0.386203	0.349606	0.368047
WBP1L	0.451432	0.278245	0.368026
ROR1	0.427231	0.304724	0.367571
GALNT16	0.382402	0.352543	0.367567
CPXM2	0.42407	0.308013	0.367471
PYGM	0.367768	0.366929	0.367349
SUSD5	0.354873	0.37961	0.367306
CACNA1C	0.370337	0.363572	0.366959
MYO9B	0.424273	0.306548	0.366878
RASA3	0.398959	0.333253	0.366563
SFRP4	0.355974	0.377012	0.36654
PLA2G5	0.340268	0.391941	0.366387
PCDHGA12	0.354476	0.378156	0.366375
PTGIS	0.4097	0.3207	0.366037
C1QTNF1	0.499162	0.216005	0.366025
TEK	0.393787	0.337279	0.36587
S1PR1	0.382792	0.348697	0.365867
PLK3	0.496641	0.218595	0.36575
ECM2	0.338612	0.392047	0.365631
CSRP1	0.431343	0.295947	0.365578
RARA	0.447495	0.277372	0.365482
TIMP2	0.387866	0.342583	0.365441
ZNF467	0.416257	0.311292	0.364934
RHOBTB2	0.480579	0.236669	0.364868
SYNE1	0.369301	0.360135	0.364727
HDAC5	0.485743	0.229886	0.364678
GBGT1	0.402786	0.325257	0.364653
CCDC102A	0.494649	0.218547	0.364584
PTGDS	0.371971	0.35672	0.36437
MTMR9LP	0.410209	0.316255	0.364158
MXD4	0.439685	0.283423	0.364113
TSPAN32	0.380849	0.347131	0.364109
APOE	0.472631	0.244656	0.364085
KCNMB1	0.288985	0.43426	0.363833
LBH	0.344835	0.382415	0.363773
PECAM1	0.354067	0.373002	0.363572
MAFB	0.441866	0.279636	0.363504
JAM2	0.356314	0.370488	0.363422
FAM78A	0.352635	0.373751	0.36324
SEMA6B	0.434447	0.286773	0.362886
CARNS1	0.458261	0.258236	0.362414
ZSWIM8	0.487865	0.222176	0.362359
NRROS	0.438533	0.280877	0.362293
FGFR1	0.400207	0.322881	0.362167
UBA7	0.455141	0.260945	0.361964
TDRD10	0.380045	0.343141	0.361735
TRIM8	0.415293	0.30554	0.361669
WDFY4	0.377212	0.345823	0.36162
FSTL3	0.460327	0.25256	0.360913
PER1	0.513743	0.185272	0.360638
SERPINF1	0.433367	0.282398	0.360239
VIM.AS1	0.433863	0.281428	0.360046
OSBPL5	0.450777	0.261871	0.360008
NHLRC4	0.371575	0.348194	0.359941
ORAI2	0.399783	0.316901	0.35905
NOVA2	0.341296	0.376191	0.358869
SELPLG	0.367375	0.350269	0.358852
OLFML3	0.387323	0.329614	0.358812
ADCY4	0.344509	0.372834	0.358754
KIAA1614	0.374872	0.342306	0.358698
COL14A1	0.35021	0.367081	0.358674
HEG1	0.375284	0.341732	0.358624
CTSF	0.462748	0.244731	0.35862
ARAP1	0.455357	0.253237	0.358491
CCR10	0.322204	0.393449	0.358348
LGI4	0.403982	0.310248	0.358017
LRRC25	0.372195	0.342251	0.357315
SPEG	0.339447	0.374528	0.357113
SFXN3	0.405137	0.306856	0.356984
FZD8	0.406446	0.305222	0.356881
RGS3	0.399861	0.312258	0.356844
ANGPTL1	0.361947	0.35118	0.356575
FZD4	0.371806	0.340909	0.356455
C1QTNF2	0.368116	0.344461	0.356346
DPT	0.428874	0.278935	0.356195
GNG7	0.363175	0.348876	0.356046
FLI1	0.330695	0.38074	0.355973
CDH23	0.361714	0.350138	0.35594
ANK2	0.339805	0.371823	0.355919
S1PR4	0.379809	0.331398	0.355842
MIR497HG	0.374216	0.336914	0.355707
KCNAB2	0.422358	0.285131	0.35566
C1QA	0.436738	0.268769	0.355621
SPOCK2	0.376436	0.33353	0.35517
ZNF521	0.297908	0.409801	0.355126
CLSTN3	0.423654	0.282423	0.355062
SH2B3	0.375773	0.333645	0.354889
FAM43B	0.383642	0.325302	0.354818
MMP23B	0.377798	0.331077	0.354659
GALNT17	0.327226	0.381041	0.354427
SEMA3G	0.400721	0.305606	0.354079
GRID1	0.367384	0.340246	0.353889
CADM3	0.336071	0.371392	0.353858
ACKR1	0.371326	0.336036	0.353807
GAS1	0.365402	0.341901	0.353708
CCDC80	0.390919	0.314995	0.353539
SHE	0.343355	0.363137	0.353285
RRAD	0.423519	0.278616	0.353184
IRF7	0.456041	0.24047	0.35293
PIEZO2	0.323786	0.38133	0.352892
TIMP3	0.350981	0.354481	0.352732
GPR68	0.362532	0.342798	0.352704
NXN	0.390808	0.313092	0.352558
HABP4	0.421736	0.278835	0.352337
C2orf40	0.380107	0.32304	0.351901
NACC2	0.430651	0.267678	0.351827
UNC5B	0.388169	0.314386	0.351824
CLCN7	0.470672	0.220279	0.351752
VEGFC	0.373356	0.329555	0.351648
NFATC4	0.413333	0.286476	0.351517
SH3RF3	0.369771	0.332424	0.351237
FGD2	0.354081	0.348131	0.35111
COL13A1	0.356813	0.344382	0.350613
PLXNA4	0.349353	0.35142	0.350387
AP2A2	0.497427	0.183363	0.350199
TPGS1	0.374728	0.325087	0.350153
CTGF	0.412659	0.284299	0.350121
PMP22	0.385678	0.313114	0.349921
ERG	0.332293	0.367261	0.349899
PKIG	0.394158	0.303989	0.349884
NFIX	0.429255	0.265147	0.349883
EXOC3L1	0.451306	0.238437	0.349371
WIPF1	0.324426	0.372659	0.348774
EBF1	0.318448	0.377863	0.348505
MRVI1	0.287396	0.406672	0.348444
PLEKHF1	0.403367	0.290812	0.348345
ESAM	0.447989	0.239625	0.348099
PAPLN	0.363829	0.331779	0.347906
PIK3R6	0.325365	0.37	0.34788
HELZ2	0.410543	0.281892	0.347854
AKNA	0.399227	0.293871	0.347646
DES	0.35676	0.338412	0.347619
SDC3	0.453205	0.231903	0.347382
CCL19	0.360871	0.333385	0.347203
TTC7A	0.493525	0.181479	0.347072
PRDM6	0.307473	0.385202	0.346933
C14orf132	0.321387	0.371241	0.346559
PGM5	0.375581	0.315944	0.346112
ANGPTL2	0.383252	0.307804	0.346087
CRIP1	0.457072	0.224147	0.345928
ZFPM2	0.327248	0.364015	0.345765
PI16	0.354026	0.337101	0.345591
C15orf59	0.366864	0.323742	0.345485
DENND3	0.367534	0.322659	0.345294
SMIM10	0.3442	0.346147	0.345174
LYNX1	0.361249	0.328416	0.344938
TMEM175	0.413687	0.272105	0.344856
LMCD1	0.413329	0.272434	0.344822
PGR	0.291341	0.395942	0.344711
SCN2B	0.377883	0.310275	0.344526
IGFBP4	0.451569	0.227551	0.344454
CD74	0.398513	0.287038	0.343987
SRPX	0.422919	0.25981	0.343957
AQP1	0.389383	0.296687	0.343872
RAMP2	0.407389	0.27636	0.343545
NMUR1	0.388865	0.2965	0.343513
ITGAX	0.358837	0.327557	0.343292
TNFRSF1B	0.422996	0.258075	0.343178
EPAS1	0.432897	0.246548	0.343094
MEF2D	0.434351	0.244452	0.3429
CSPG4	0.387176	0.29699	0.342873
C4B	0.312316	0.372596	0.342808
ADCY9	0.407931	0.273902	0.342659
TMEM240	0.377438	0.306857	0.342631
CARD9	0.347644	0.337502	0.342583
LIMD2	0.392214	0.290335	0.34228
ILK	0.435022	0.242304	0.342258
BNC2	0.285707	0.396218	0.342145
POU2F2	0.333396	0.350688	0.342071
NAPSB	0.359548	0.324165	0.341978
PLCB2	0.353163	0.330558	0.34191
NFKB2	0.416403	0.262729	0.341849
TTC28	0.4033	0.277081	0.34173
ST6GALNAC6	0.392476	0.288674	0.341616
CORO1A	0.335264	0.347627	0.34146
ARHGAP6	0.383365	0.297229	0.341012
RASSF2	0.306606	0.374204	0.340845
CYR61	0.393478	0.285652	0.340685
C1QC	0.39969	0.278613	0.340562
PPP1R16B	0.343061	0.337972	0.340519
FILIP1	0.395564	0.28293	0.340468
TNRC18	0.420591	0.254946	0.340407
NRIP2	0.375291	0.303687	0.339982
CFD	0.439753	0.231617	0.339839
CASQ2	0.38101	0.296407	0.339395
GRK5	0.417065	0.256256	0.339136
RHOJ	0.288174	0.387755	0.338914
PTPRU	0.395423	0.279739	0.338862
C1QTNF7	0.367242	0.309845	0.338859
GMIP	0.404445	0.269118	0.338531
MAMDC2	0.35479	0.321697	0.338348
DOK1	0.426675	0.243181	0.338138
NAV3	0.34927	0.326768	0.338068
SLC38A10	0.48294	0.175003	0.337986
MYH9	0.484203	0.173214	0.337899
STK10	0.373776	0.300931	0.337859
CD79B	0.309887	0.365129	0.337799
SCN4B	0.436912	0.230425	0.337726
ADCY7	0.395166	0.277542	0.337671
JDP2	0.424762	0.243849	0.337417
SOD3	0.461632	0.199676	0.337164
HLA.DRB1	0.382989	0.289572	0.33711
TSC22D3	0.41237	0.25711	0.337029
ADAMTS7P3	0.401291	0.269341	0.336969
MYOZ3	0.320329	0.353126	0.336829
CD72	0.389231	0.282248	0.336826
CPAMD8	0.359924	0.312906	0.336625
MYH10	0.384924	0.286463	0.336613
BCAR1	0.451176	0.210912	0.336509
SNX29	0.370885	0.301212	0.336509
ADAMTSL3	0.404197	0.26508	0.336473
MGRN1	0.38956	0.281072	0.336432
PRX	0.430613	0.234985	0.336424
CASS4	0.352387	0.320165	0.336375
HSPB6	0.385886	0.284691	0.336258
INMT	0.336726	0.335709	0.336218
NAP1L3	0.268932	0.39971	0.335939
MCAM	0.350864	0.320682	0.335859
CTSZ	0.37899	0.291242	0.335844
FBLN1	0.357031	0.314057	0.335718
MAN2B2	0.430175	0.23344	0.33546
YPEL4	0.365083	0.305147	0.335455
NALCN	0.313382	0.356656	0.335196
NLRP1	0.296377	0.37245	0.334959
FHL1	0.31696	0.352655	0.334927
TRIM46	0.345596	0.32416	0.334921
STAT5A	0.382275	0.2854	0.334722
LRRC4B	0.306699	0.361988	0.334632
ZAP70	0.357294	0.311516	0.334602
SYNC	0.299507	0.368172	0.334283
MKL1	0.454855	0.200904	0.333925
TRANK1	0.366688	0.300215	0.333866
SCNN1D	0.446739	0.210088	0.33366
CD248	0.414189	0.246964	0.333194
SLC16A2	0.36531	0.300245	0.333174
HK3	0.375531	0.28939	0.333155
USP20	0.386136	0.277877	0.333104
SASH1	0.449123	0.205998	0.333086
RAB11FIP3	0.395252	0.267822	0.333057
ISLR2	0.350745	0.314933	0.332959
LAMA4	0.254977	0.40619	0.33272
COL8A1	0.347591	0.317648	0.332703
CHRDL1	0.339839	0.32542	0.332649
MYLK	0.393096	0.269031	0.332501
DOK3	0.312392	0.352289	0.33249
SLC27A1	0.41132	0.247796	0.332051
SLC25A42	0.45803	0.192909	0.33201
BCL6B	0.32117	0.34257	0.331913
CD27	0.319031	0.344265	0.331707
GZMM	0.384217	0.277035	0.331696
SAMD4A	0.41071	0.247563	0.331613
CROCC	0.404412	0.254572	0.331582
CRTC1	0.442833	0.210216	0.331554
ZMYND15	0.403651	0.254582	0.331181
SEPT1	0.342463	0.319712	0.331135
FZD1	0.339172	0.322967	0.331094
C16orf54	0.308859	0.35268	0.330948
EPOR	0.424155	0.230525	0.330817
AFAP1L1	0.392476	0.266137	0.330788
KCNA5	0.282609	0.377178	0.330723
ABTB1	0.445102	0.205485	0.330611
NRP2	0.320456	0.340423	0.330477
ELMO1	0.358755	0.301378	0.330372
BMF	0.357738	0.30193	0.330122
SLC25A45	0.437402	0.213544	0.330106
SUFU	0.456158	0.19062	0.329899
C19orf66	0.377427	0.280123	0.32965
FHOD1	0.398339	0.257183	0.329602
CHST12	0.370326	0.287382	0.32949
CYTH4	0.291412	0.366264	0.329356
ACP2	0.420176	0.231827	0.329273
CDO1	0.271427	0.384388	0.329084
EXTL1	0.321718	0.336203	0.32898
PLA2G15	0.412077	0.240338	0.328924
HSPB8	0.358607	0.298462	0.328868
BCL9L	0.458393	0.185572	0.328826
PLEKHG2	0.428589	0.220778	0.328655
SCRG1	0.331603	0.32549	0.32855
RPS6KA2	0.376387	0.278914	0.328525
GPBAR1	0.302883	0.353449	0.328401
SYNDIG1	0.312645	0.343973	0.328399
PINK1	0.391589	0.262113	0.328393
RILPL2	0.417459	0.232964	0.32834
COL5A1	0.356087	0.299693	0.328183
DMPK	0.398153	0.254399	0.328175
CCBE1	0.394367	0.257759	0.327775
ADAM19	0.33702	0.318315	0.327699
PTGER1	0.35552	0.298935	0.327521
GAB3	0.342429	0.312217	0.327407
FLNC	0.388552	0.263388	0.327405
MAP3K14	0.371724	0.281274	0.327248
FGF1	0.348683	0.305431	0.327228
ZBTB16	0.382892	0.268915	0.327093
ARHGAP25	0.310148	0.343779	0.327067
NATD1	0.403663	0.245888	0.327053
HLA.DRB5	0.365782	0.287019	0.326968
LAMA2	0.322604	0.331162	0.32689
GIMAP7	0.29843	0.354767	0.326889
RFX1	0.410078	0.23819	0.326834
NISCH	0.388226	0.262509	0.326812
CCDC92	0.363862	0.288662	0.326779
IL4I1	0.334416	0.319056	0.326757
DLG4	0.350799	0.302222	0.326726
CPNE5	0.34649	0.306528	0.326655
PDCD1	0.359517	0.292396	0.326367
MMP2	0.348106	0.304257	0.326357
MOXD1	0.316329	0.336111	0.326255
AKAP12	0.368436	0.282704	0.326241
NUMA1	0.41627	0.229672	0.326144
ST3GAL2	0.328695	0.323522	0.326111
RAMP1	0.389393	0.259362	0.325918
TAL1	0.286803	0.363808	0.325846
C4A	0.314076	0.337336	0.325756
COL4A4	0.361176	0.28934	0.325728
POPDC2	0.273223	0.376151	0.325651
TMEM140	0.355677	0.294695	0.325525
PCDHGC3	0.439831	0.200696	0.325457
AKAP2	0.370209	0.279071	0.325395
PLN	0.329685	0.320838	0.325269
IL34	0.334316	0.316133	0.325254
CLIP3	0.321551	0.328896	0.325228
NHSL2	0.279111	0.369609	0.325104
EML3	0.446641	0.191649	0.32504
BHLHE22	0.312316	0.336345	0.324383
ACAP1	0.329908	0.318579	0.324255
GSTM5	0.389322	0.25589	0.324218
ASAP3	0.411913	0.23051	0.324188
CYP27A1	0.40137	0.242275	0.324112
TMEM132E	0.312414	0.335603	0.324058
KCNJ5	0.369232	0.277275	0.324019
SCUBE2	0.370336	0.276078	0.324011
FGD3	0.367402	0.279045	0.32393
TNFSF8	0.321807	0.325304	0.323556
EHD1	0.419474	0.220114	0.323377
CD81	0.459165	0.172533	0.323243
GALNT15	0.304132	0.342014	0.323203
CLMAT3	0.35299	0.292609	0.323128
SIDT2	0.479057	0.147387	0.323109
F2RL3	0.378791	0.265037	0.32308
ROBO3	0.401022	0.24044	0.323054
ANGPT4	0.359455	0.285597	0.323018
FNDC1	0.336462	0.308893	0.322746
LDB3	0.333482	0.311898	0.322732
GNPTG	0.424624	0.212758	0.322728
C1S	0.358649	0.285698	0.322653
LTBP4	0.422372	0.215128	0.322611
IL21R	0.310382	0.334624	0.322556
MAFK	0.470436	0.15705	0.322554
C1QB	0.393454	0.247465	0.322375
RBPMS2	0.34451	0.299177	0.322028
ARSI	0.359856	0.283062	0.321988
COL1A2	0.345113	0.298241	0.321874
TNKS1BP1	0.44206	0.190196	0.32181
CD81.AS1	0.41271	0.224477	0.321769
PNPLA7	0.370509	0.270849	0.321569
ARHGEF1	0.41933	0.216208	0.321462
CARMIL2	0.319094	0.323754	0.321426
ANO8	0.444256	0.186663	0.321392
RUNX1T1	0.288678	0.353326	0.321376
PLEC	0.439063	0.192521	0.321224
PCED1B.AS1	0.320529	0.321774	0.321152
CD300C	0.365736	0.274893	0.321053
CRTAC1	0.34881	0.292727	0.32105
TRABD2B	0.361757	0.278571	0.320782
TMEM59L	0.301994	0.339288	0.320766
SSPO	0.400849	0.235382	0.320559
CAMK2A	0.373437	0.265005	0.32027
GFRA2	0.334808	0.305385	0.320174
MOCS1	0.371166	0.266072	0.319602
KLF9	0.419255	0.212251	0.319561
APLNR	0.255711	0.380528	0.319505
ITIH3	0.282659	0.355402	0.319501
CAMK1G	0.325583	0.31323	0.31942
ARHGAP1	0.411501	0.220751	0.319357
ICAM2	0.411479	0.220767	0.319353
HCST	0.363726	0.273506	0.319339
LY6H	0.364435	0.272637	0.319285
THBS1	0.352538	0.284545	0.318952
PKDCC	0.371985	0.263485	0.318779
GPR132	0.284803	0.351799	0.318699
ARHGAP22	0.33245	0.304726	0.318656
MATK	0.425385	0.203099	0.318615
DKK3	0.315586	0.321591	0.318592
NFIC	0.431613	0.195373	0.318429
C9orf139	0.355341	0.280503	0.318418
BAHCC1	0.375543	0.258737	0.318348
ATP1A2	0.339209	0.296949	0.318237
TGM2	0.320091	0.316372	0.318233
ZNF366	0.287389	0.348206	0.318124
CAMK1	0.380375	0.252869	0.31806
LINC00702	0.333909	0.301868	0.317979
HMCN1	0.303128	0.332392	0.317835
CCL21	0.398366	0.232368	0.3178
SNPH	0.3612	0.272911	0.317744
FHL3	0.403685	0.226082	0.317667
NOS3	0.343842	0.290759	0.317549
ABCC9	0.356062	0.277937	0.317538
ARHGEF18	0.394231	0.236443	0.317533
NLRC3	0.342983	0.291489	0.31747
DNAH10OS	0.350991	0.283069	0.317437
ZMIZ1	0.388041	0.24309	0.317419
FRZB	0.29789	0.336508	0.317331
LAMP5	0.253203	0.378562	0.317268
C21orf2	0.450176	0.170086	0.317027
GDF7	0.373684	0.257993	0.317017
ASPA	0.31977	0.314145	0.31696
OSCAR	0.3458	0.287419	0.31691
LCN10	0.359317	0.273015	0.316822
HAS1	0.358444	0.273895	0.316799
DTX1	0.359254	0.272894	0.31673
FIBIN	0.341179	0.291847	0.316727
LRRC4C	0.326447	0.306709	0.316612
GDPD5	0.345235	0.287067	0.316448
UNC5A	0.337986	0.294432	0.316376
PILRA	0.346519	0.285096	0.316139
HLA.E	0.394735	0.232628	0.315986
MSRB3	0.292297	0.339201	0.315942
FAM49A	0.317099	0.314698	0.315899
TAGAP	0.314437	0.316329	0.315383
RECK	0.269615	0.359644	0.315339
NOD1	0.350844	0.278859	0.315305
ETS1	0.282282	0.347211	0.315115
KLHL6	0.287383	0.342199	0.315054
ZNF319	0.394974	0.230077	0.3149
MICAL1	0.334153	0.295025	0.314723
IGHJ2	0.337491	0.291501	0.31468
CTDSP1	0.413453	0.208292	0.314541
HTRA1	0.338101	0.290388	0.314443
LRRN4CL	0.284378	0.343752	0.314372
SYPL2	0.323566	0.305032	0.314329
PDE4A	0.398185	0.22508	0.314242
FYCO1	0.39637	0.227034	0.314199
DENND6B	0.38169	0.243328	0.314176
LILRB5	0.347241	0.280314	0.314168
DDR2	0.29111	0.336324	0.313895
C10orf128	0.282533	0.344202	0.313698
ZDHHC1	0.40635	0.214344	0.313549
VWFP1	0.309735	0.317341	0.313543
TYK2	0.371841	0.252668	0.313489
PLCG2	0.28697	0.339487	0.313469
ADAMTS2	0.32819	0.298542	0.313442
LINC02381	0.322349	0.304399	0.313402
SNAI3	0.340434	0.285847	0.3134
MITF	0.292912	0.333376	0.313286
ACBD4	0.413155	0.205716	0.313166
NDN	0.31529	0.31092	0.313107
GJD3	0.33123	0.294684	0.313073
AGTR1	0.295496	0.330386	0.313046
LILRB4	0.358412	0.266105	0.312998
CYTH1	0.380104	0.242608	0.312995
LINC01936	0.345778	0.278994	0.312773
IL3RA	0.284582	0.340179	0.312648
HLA.DMA	0.383058	0.238563	0.312618
ARHGAP20	0.296337	0.328531	0.312524
FBXL15	0.463895	0.1433	0.312468
PM20D1	0.376554	0.245348	0.31244
PRDM16	0.394569	0.225302	0.312413
ARMCX1	0.389319	0.231139	0.312393
VAV1	0.324314	0.300295	0.312355
IGHV3.25	0.394035	0.225418	0.312183
MAMLD1	0.379359	0.241104	0.311881
NR2F1	0.3589	0.263136	0.311809
RASGRP4	0.303191	0.320367	0.311804
ZNF362	0.399975	0.217882	0.311788
GLT8D2	0.291594	0.331239	0.311552
DAPK1	0.346007	0.276252	0.311549
SLC43A2	0.412878	0.202232	0.311375
SLAMF8	0.32253	0.299909	0.311263
CD6	0.334326	0.28749	0.311097
STARD9	0.31484	0.307118	0.310984
SCARA3	0.389812	0.227328	0.310839
GMFG	0.297625	0.323821	0.310782
NPR2	0.330704	0.289984	0.310486
SGSM2	0.403742	0.210695	0.310415
PLVAP	0.331454	0.289004	0.310384
ITM2A	0.352974	0.266356	0.310309
GJC2	0.357561	0.261293	0.310223
PRKCH	0.360492	0.25814	0.310214
HLA.DQB1	0.352213	0.266918	0.31019
CTSD	0.416026	0.195723	0.310031
GPRASP1	0.287008	0.332601	0.309983
KLHL33	0.350375	0.268067	0.309801
FAM107A	0.38182	0.233851	0.309709
MAST3	0.382618	0.232892	0.309673
TVP23A	0.367061	0.249622	0.309521
ATP1B2	0.354017	0.263581	0.309499
FMOD	0.346583	0.270747	0.309157
MAP4	0.42282	0.185826	0.309114
GIMAP4	0.277675	0.339832	0.309084
KCNA3	0.306291	0.311852	0.309074
OSR1	0.392993	0.219902	0.309004
ADGRB1	0.319199	0.29851	0.308891
ABCA9	0.27556	0.340983	0.308636
PSD	0.331992	0.284786	0.308579
MEGF8	0.433347	0.172082	0.308522
SPARCL1	0.357397	0.257634	0.308363
OGN	0.290266	0.326056	0.30827
PLA1A	0.300662	0.315764	0.308233
ABCA2	0.3764	0.236566	0.308146
KCNJ8	0.364051	0.249747	0.30801
PTCH2	0.269953	0.344205	0.307547
MYO1C	0.442482	0.158812	0.307462
RHBDF1	0.344674	0.269228	0.307434
SLC6A1	0.284014	0.330364	0.307371
DNAJB2	0.452887	0.145856	0.307349
NEXN	0.289049	0.325382	0.307328
BTK	0.289042	0.325219	0.307241
FAT4	0.316606	0.297767	0.307217
CLEC10A	0.310629	0.303722	0.30718
SYT11	0.276887	0.335656	0.306564
CETP	0.297358	0.31564	0.306527
C9orf172	0.386506	0.221898	0.306492
ITGB2.AS1	0.287663	0.324891	0.306394
PNPLA6	0.455478	0.140582	0.306388
DACT1	0.318466	0.294183	0.306374
ITPKB	0.401515	0.203547	0.305833
CNTN4	0.339601	0.271114	0.305753
LCNL1	0.324459	0.286751	0.305725
ELL	0.425096	0.175851	0.305701
SGCD	0.267818	0.342586	0.305673
VENTX	0.379536	0.227824	0.305619
BMP1	0.381084	0.226011	0.305572
SCIMP	0.307087	0.303802	0.305446
MPRIP	0.307558	0.303113	0.305337
DHX58	0.370245	0.237432	0.305322
WWC2.AS2	0.327192	0.282749	0.305136
SCART1	0.401371	0.202105	0.305073
ADAMTS8	0.315111	0.294888	0.305034
PCDHGA9	0.310458	0.299487	0.304982
GPR176	0.289816	0.319851	0.304909
PRPH2	0.278935	0.329968	0.30467
PAMR1	0.278909	0.329455	0.304396
PCOLCE.AS1	0.365037	0.241015	0.304315
EPHB6	0.354083	0.252468	0.30414
FOXC2	0.269616	0.337659	0.304025
LYVE1	0.347786	0.258875	0.303992
P2RX1	0.257105	0.34931	0.303919
ANKRD53	0.238221	0.366835	0.303912
ARHGAP4	0.380613	0.22295	0.30386
TPPP3	0.341505	0.26514	0.30381
PKD2	0.301674	0.305832	0.303754
FBXW4	0.443857	0.149039	0.3037
CLEC3B	0.342752	0.263214	0.303512
PCED1A	0.410282	0.18849	0.303491
LTBP1	0.288104	0.318477	0.303368
KCNIP1	0.298311	0.308356	0.303342
PDZRN3	0.304928	0.301522	0.303226
MAPK8IP3	0.387279	0.214135	0.303208
C7	0.319032	0.287177	0.303189
PWWP2B	0.454704	0.134463	0.303117
IGHJ3	0.329496	0.27625	0.303109
ABCA6	0.239521	0.364075	0.303092
INPPL1	0.367191	0.235923	0.302993
FAM159A	0.292806	0.313065	0.30297
ITPR1	0.326185	0.279348	0.302949
SCGB3A1	0.322236	0.283387	0.302937
SYNPO2	0.257045	0.347113	0.302755
ABCA3	0.367065	0.235423	0.302687
CYBRD1	0.346352	0.257622	0.302643
ZFYVE28	0.352433	0.251083	0.302614
TCF21	0.263568	0.340636	0.302597
AOX1	0.285327	0.319665	0.302594
RAPGEF3	0.323702	0.281053	0.302529
BOK	0.430265	0.16276	0.302456
MMP19	0.384726	0.215372	0.302434
ANKDD1A	0.363282	0.23896	0.302407
NBL1	0.406781	0.190234	0.302404
KCNIP3	0.310183	0.294552	0.302388
APOL3	0.340648	0.263079	0.302364
CTSW	0.356843	0.244805	0.301866
OBSL1	0.322635	0.280689	0.301808
IL4R	0.344856	0.257254	0.301692
STAT5B	0.350779	0.250839	0.301637
HLA.DMB	0.313231	0.28978	0.301551
F10	0.351258	0.250089	0.301522
ABCA7	0.368852	0.230892	0.301449
FXYD7	0.324935	0.277258	0.301285
RGS19	0.325926	0.275995	0.301167
CIITA	0.342939	0.257934	0.301034
CST3	0.360013	0.239554	0.300984
ISM1	0.259016	0.341434	0.300786
VGLL3	0.28468	0.316496	0.300672
ADAMTS7P1	0.306131	0.295153	0.300652
PRCD	0.389239	0.206422	0.300589
CD22	0.289279	0.311446	0.300403
EPHA3	0.260531	0.33925	0.300402
MAGI2.AS3	0.249	0.350064	0.300375
HCLS1	0.359087	0.239169	0.300314
AMZ1	0.322451	0.277259	0.300023
FAM13C	0.242251	0.355664	0.300018
TMEM255B	0.366408	0.230398	0.299927
ABL1	0.344814	0.252832	0.299519
MRGPRF.AS1	0.274408	0.324063	0.299438
IL12RB1	0.304478	0.294264	0.29938
CUEDC1	0.353644	0.243047	0.299351
NRP1	0.286908	0.311501	0.299254
BICRA	0.385897	0.207165	0.299153
FSTL1	0.293905	0.303968	0.298945
PIGQ	0.403373	0.186828	0.298944
PHACTR1	0.312972	0.28459	0.298847
HSD17B6	0.237587	0.357593	0.298771
SIN3B	0.389964	0.201597	0.298687
NR2F2	0.374097	0.219346	0.298684
CSRNP1	0.411633	0.176696	0.298683
FXYD1	0.239311	0.355681	0.298605
CLU	0.362029	0.232144	0.298468
MAMDC4	0.379991	0.211898	0.298255
ZBTB17	0.432198	0.151109	0.298103
PLA2G4C	0.270199	0.325406	0.298052
CARMN	0.256827	0.337507	0.297699
STX11	0.347848	0.245621	0.297587
NGFR	0.336418	0.257712	0.297571
GPM6A	0.348905	0.24441	0.297549
SLA	0.289719	0.305053	0.297405
TSPYL2	0.365766	0.22559	0.297279
RGS11	0.333682	0.259481	0.29703
MICALL2	0.398344	0.1885	0.297003
GRAP	0.323213	0.270166	0.296919
WSCD2	0.321076	0.272151	0.296808
ACSM5	0.275886	0.317445	0.296806
NES	0.310451	0.283037	0.296805
DBH.AS1	0.299179	0.294081	0.296632
ARRDC5	0.315776	0.277177	0.296597
MAN2C1	0.440297	0.137932	0.296527
ZSCAN18	0.404109	0.180746	0.296476
AGAP3	0.359507	0.230288	0.296252
ARHGEF6	0.251378	0.339599	0.29612
FCGRT	0.380077	0.207303	0.29611
PLCL1	0.263779	0.327506	0.295972
PDZRN4	0.286201	0.305556	0.295909
PLEKHH3	0.393208	0.191832	0.295803
DCN	0.368605	0.21929	0.295753
S1PR3	0.301555	0.289768	0.295673
GLI1	0.31522	0.275862	0.295667
WWC2	0.327029	0.263571	0.295626
CEBPD	0.417895	0.162444	0.295441
ZNF831	0.300238	0.290377	0.295315
ADGRF5	0.285091	0.305148	0.295152
DUSP1	0.373831	0.212093	0.295075
TNIP1	0.430428	0.146012	0.294734
SELP	0.276587	0.312246	0.294519
CXCR3	0.31066	0.277854	0.294344
TOM1L2	0.427456	0.148697	0.294324
CXCR5	0.316796	0.271367	0.294248
CST7	0.325227	0.262362	0.294113
VWA1	0.421169	0.155469	0.293988
TPSB2	0.343899	0.242267	0.293914
HYI	0.372043	0.211441	0.293814
GFRA1	0.261825	0.325149	0.293809
ITPRIP	0.39592	0.184513	0.293805
SNX33	0.379516	0.202655	0.293596
CDIP1	0.376886	0.205595	0.293595
HLA.DPA1	0.294024	0.293158	0.293591
RN7SL689P	0.321863	0.264618	0.293503
LGI2	0.257819	0.32824	0.293428
CORO2B	0.274561	0.311631	0.293206
TUBGCP6	0.401365	0.176959	0.293195
IGLJ3	0.353657	0.230193	0.293147
RSPO3	0.308289	0.277799	0.293118
GNGT2	0.302831	0.283174	0.293034
CHRDL2	0.318517	0.267119	0.29303
B3GAT1	0.303071	0.282658	0.292898
RHOB	0.437782	0.132924	0.292776
IL1R1	0.286336	0.298947	0.292654
IGHV1OR15.2	0.343377	0.24017	0.292625
RASSF1	0.370931	0.210151	0.292608
ZNF316	0.393725	0.184354	0.292542
COL4A1	0.316548	0.2681	0.292512
SUSD6	0.382418	0.197024	0.292467
ENPP2	0.310836	0.273832	0.292444
GDF10	0.31614	0.268133	0.292321
CD247	0.313995	0.270235	0.292268
CORO7	0.348624	0.23288	0.29182
PCDHB4	0.265379	0.317681	0.291748
FAT3	0.312473	0.270531	0.291642
FAM129C	0.270572	0.31235	0.2916
EBI3	0.314679	0.268096	0.29156
CCDC36	0.308705	0.274119	0.291507
SENCR	0.282392	0.299924	0.291182
ZNFX1	0.319208	0.26243	0.291075
IGHJ1	0.36339	0.215184	0.291032
RNF31	0.372185	0.205226	0.290919
IL10RB.AS1	0.272178	0.309411	0.290904
TBX21	0.320571	0.260369	0.290758
ADAMTS9.AS2	0.306909	0.274134	0.290607
SCN7A	0.267639	0.313074	0.29052
USP35	0.391645	0.182451	0.290515
RTEL1.TNFRSF6B	0.376164	0.199786	0.29044
HLA.F	0.350383	0.227848	0.290305
DLL4	0.322369	0.257216	0.290129
PNPLA2	0.403837	0.167508	0.290089
GJA5	0.332487	0.246482	0.29007
NLRP3	0.287485	0.292596	0.290042
PPP1R32	0.371135	0.204415	0.289973
LRCH4	0.301566	0.278223	0.289938
CACFD1	0.369057	0.206498	0.289867
MADD	0.352699	0.224301	0.289803
SSPN	0.262096	0.316638	0.289602
LILRB1	0.249601	0.327953	0.289261
IGHV3.63	0.373522	0.200223	0.289241
ICAM1	0.260938	0.316932	0.289182
GSDMD	0.434534	0.129132	0.289174
MAP4K1	0.319353	0.258229	0.289086
KIAA0513	0.351388	0.224123	0.289032
ARFRP1	0.375145	0.197821	0.288959
BST2	0.359733	0.214745	0.288895
RBMS3	0.283418	0.294228	0.288832
ADPRH	0.290434	0.286294	0.288365
HRC	0.347789	0.226625	0.288361
PALM2.AKAP2	0.262952	0.313224	0.288287
RCAN2	0.26815	0.308127	0.288264
RUFY4	0.336783	0.237794	0.288058
TSPAN18	0.35129	0.221556	0.287742
RNF180	0.276309	0.298998	0.287694
PLXDC2	0.294091	0.281235	0.287676
SEC14L6	0.287525	0.287797	0.287661
AMOTL2	0.361093	0.21055	0.287597
MYL3	0.307125	0.267621	0.287495
PRKD2	0.410631	0.154045	0.287488
HLA.L	0.347125	0.225323	0.287385
FYN	0.276335	0.29813	0.287269
LY86	0.265843	0.308387	0.287257
CCDC3	0.290454	0.283964	0.287212
MIB2	0.404208	0.160888	0.287174
TBC1D27	0.274744	0.299162	0.287
C20orf166.AS1	0.289797	0.284042	0.286922
CRTC3	0.376014	0.192354	0.286818
APOD	0.281934	0.291497	0.286723
MRC1	0.299902	0.272878	0.286447
ATG2A	0.394323	0.170483	0.286305
CXCR4	0.296188	0.276321	0.286285
PSMG3.AS1	0.309175	0.26282	0.286165
FCGR2B	0.304544	0.267257	0.286009
JPH4	0.254979	0.316282	0.285923
ZNF843	0.363454	0.204214	0.285805
FN1	0.280882	0.290621	0.285759
WNT9B	0.303359	0.267916	0.285735
FAM173A	0.387753	0.176799	0.285734
BLK	0.288291	0.282868	0.285582
TNFRSF13B	0.282271	0.288838	0.285558
LIX1L	0.294765	0.276285	0.285552
PLPP1	0.363052	0.204056	0.285517
RARA.AS1	0.320645	0.249596	0.285513
FAM109A	0.373584	0.192298	0.285493
FERMT2	0.274467	0.296315	0.285428
CD82	0.344036	0.224484	0.28537
FGF10	0.222924	0.345313	0.285281
CD7	0.301933	0.268333	0.285221
ABLIM3	0.322872	0.246601	0.285188
SLCO2A1	0.274467	0.295823	0.285181
ICAM5	0.288845	0.281248	0.285051
PLPP3	0.294081	0.27543	0.284783
CD84	0.268125	0.301042	0.284667
PIEZO1	0.395962	0.16501	0.284611
ALDH3B1	0.309676	0.259094	0.284583
TSC2	0.324255	0.243799	0.284528
SGSH	0.396553	0.164006	0.284458
H6PD	0.369319	0.194789	0.284409
UBALD1	0.387429	0.173735	0.284107
SNAI1	0.355744	0.208592	0.283838
PDGFRL	0.343433	0.221931	0.283821
TMEM110	0.369234	0.193492	0.283744
CPED1	0.273299	0.293884	0.283624
MYO18A	0.354654	0.20919	0.283553
NFATC2	0.307273	0.259454	0.28354
HLA.DRB6	0.372447	0.18932	0.283466
ADH1B	0.294715	0.271995	0.283395
FAM69B	0.358462	0.204421	0.283267
FOXF1	0.236964	0.328263	0.283255
FMO2	0.342029	0.222261	0.283249
BICC1	0.233463	0.331305	0.28312
TCTEX1D4	0.290963	0.274951	0.282976
SORBS1	0.249409	0.315764	0.282925
ABCA8	0.244493	0.320445	0.282912
ATG16L2	0.360304	0.201028	0.282613
FXYD2	0.327479	0.236395	0.282574
TBX2.AS1	0.349934	0.212109	0.282479
CAVIN2	0.357478	0.203786	0.282443
ENKD1	0.328571	0.2346	0.282262
ADCYAP1R1	0.308827	0.255148	0.282208
WWC3	0.339706	0.222609	0.282208
IGHV1.45	0.309851	0.25396	0.282145
CD52	0.306339	0.256846	0.28178
RAI1	0.390494	0.165284	0.281765
SMAP2	0.32599	0.236166	0.281695
IP6K1	0.341506	0.219607	0.281693
SEMA4C	0.31584	0.24663	0.281601
COL4A3	0.299889	0.262787	0.281443
RELB	0.366195	0.191998	0.281413
PLA2G2D	0.283557	0.279216	0.281388
JADE2	0.38915	0.165833	0.281295
GPR20	0.306833	0.255351	0.281295
GLIPR2	0.321685	0.239687	0.281199
PIK3IP1	0.3711	0.185592	0.280968
FCER2	0.279868	0.282029	0.280949
GRAMD1A	0.422651	0.125662	0.280867
TYROBP	0.30337	0.258007	0.280845
ARMC9	0.273259	0.288378	0.280836
C5AR2	0.299448	0.262	0.280831
SIGLEC6	0.289763	0.271621	0.280717
NFKBIE	0.327539	0.23244	0.280678
FAM160B2	0.398822	0.153248	0.280621
CD1C	0.316631	0.243496	0.28047
TRIM22	0.309253	0.251013	0.280391
SYTL3	0.30456	0.255296	0.280112
N4BP3	0.382136	0.171334	0.280108
ADRA2A	0.297986	0.26164	0.279914
TMEM163	0.314228	0.244751	0.279856
BBC3	0.376043	0.177611	0.279813
CALCOCO1	0.33664	0.220795	0.279736
TXNDC15	0.337202	0.219995	0.27964
PDE6G	0.272513	0.286375	0.279459
ITK	0.278166	0.280355	0.279261
FGF7	0.308225	0.249411	0.279079
FRAT1	0.352159	0.202442	0.278995
PTPN21	0.293584	0.264202	0.278958
RGL1	0.300405	0.257199	0.278943
ITGAD	0.340759	0.213432	0.278318
KIAA1683	0.324083	0.231167	0.278276
NEGR1	0.226929	0.32788	0.278172
TSPAN11	0.209206	0.343649	0.277787
TNRC18P1	0.369997	0.180149	0.277783
CCDC151	0.277817	0.277475	0.277646
SLA2	0.295302	0.259645	0.277569
TBC1D9	0.325714	0.227924	0.277538
CYP7B1	0.278157	0.276806	0.277482
SEPT6	0.286877	0.268026	0.277478
PTPN6	0.385589	0.161773	0.277441
HSPB2	0.281059	0.273734	0.277401
AZIN2	0.280022	0.274495	0.27726
RNASE1	0.366717	0.182637	0.277219
CCND3	0.359125	0.190822	0.277098
CYP1B1	0.230924	0.321986	0.277077
ARHGAP10	0.332041	0.22007	0.276996
TPCN1	0.340017	0.211434	0.276965
PLEKHA4	0.417219	0.123747	0.276928
ELMSAN1	0.37464	0.172877	0.276807
ANKRD44	0.269386	0.283951	0.276685
TRBJ2.3	0.271641	0.281701	0.276679
RALGDS	0.374523	0.172477	0.276553
PTPN5	0.236161	0.315972	0.276543
ANGPTL7	0.300262	0.252361	0.276483
CADM3.AS1	0.260688	0.29168	0.276256
MLLT1	0.419284	0.119684	0.27618
FAM124B	0.280766	0.271258	0.276019
ACACB	0.294161	0.257592	0.275977
TBC1D9B	0.401161	0.140649	0.275966
LRFN5	0.260887	0.290822	0.275921
FCRLA	0.265789	0.285584	0.275716
SSTR3	0.267991	0.28299	0.275507
IL11RA	0.282659	0.268299	0.275494
PITPNM1	0.367882	0.176667	0.274991
PRR12	0.387118	0.15428	0.274721
LINC02099	0.273705	0.275639	0.274673
NID2	0.243514	0.305178	0.274629
LINC00092	0.303425	0.245034	0.274483
ELFN2	0.31052	0.237313	0.274314
IGHV4.55	0.279298	0.268904	0.274109
GATA2	0.33287	0.212567	0.273789
STEAP4	0.287313	0.259205	0.273317
TRBJ2.1	0.31356	0.231932	0.273238
GHDC	0.363455	0.177659	0.273102
PCED1B	0.257417	0.288549	0.273055
ZNF213	0.385907	0.15193	0.27295
RBP5	0.262921	0.282734	0.272856
TRAFD1	0.356667	0.184025	0.272538
PATL2	0.271831	0.272724	0.272277
BPI	0.280472	0.26377	0.272142
TLL1	0.270195	0.273876	0.272037
MAU2	0.371484	0.166355	0.272007
WFS1	0.392719	0.141804	0.271876
NFASC	0.244581	0.298732	0.271872
COL5A3	0.32031	0.221955	0.271842
CD79A	0.255605	0.287897	0.271828
CSGALNACT1	0.299333	0.2437	0.271744
CACTIN.AS1	0.336611	0.204015	0.271601
IGHV3OR16.13	0.2906	0.2523	0.271558
SLC8A3	0.272352	0.270579	0.271466
IGF1	0.308063	0.233967	0.271417
HLA.C	0.335706	0.204534	0.27138
SIGLEC8	0.272404	0.270302	0.271353
MYADM	0.313466	0.228123	0.271327
CGNL1	0.264966	0.277636	0.271313
TMEM88	0.312107	0.229376	0.271243
CTC1	0.350963	0.187431	0.271152
MFSD10	0.380137	0.154242	0.270915
RANBP3L	0.292735	0.248709	0.270864
ZNF862	0.303009	0.237545	0.27059
KIF26A	0.332942	0.205627	0.270467
IGHV1OR15.9	0.308656	0.231299	0.270414
SECTM1	0.356349	0.179859	0.270374
FBXW5	0.397315	0.132972	0.270229
ZNF205	0.405112	0.123512	0.270078
IGHV1.58	0.293676	0.246053	0.27003
ADCY5	0.294896	0.244767	0.270015
TMC8	0.309623	0.229363	0.269962
SPON1	0.259405	0.280416	0.269943
FCHSD2	0.289942	0.248913	0.26955
IGHV3.35	0.2566	0.28172	0.269206
SCARA5	0.289725	0.24838	0.269177
LINC00968	0.249207	0.28884	0.269137
DLG2	0.266171	0.271766	0.26897
HIP1	0.306149	0.230295	0.268638
FAM193B	0.352658	0.180268	0.268613
ACVRL1	0.296985	0.2396	0.268531
H1FX.AS1	0.39065	0.137033	0.268488
RNF112	0.341625	0.192	0.26843
LOXL4	0.297416	0.238857	0.268384
RGN	0.340204	0.193432	0.268375
NCF4	0.284784	0.251672	0.268307
ZC3H7B	0.394418	0.132246	0.268293
CEND1	0.240503	0.295465	0.268203
PHC2	0.354988	0.17659	0.268086
ART4	0.260062	0.275116	0.267606
SIGLEC17P	0.245062	0.289847	0.267599
NUGGC	0.264147	0.270998	0.267576
IGHV3.66	0.270074	0.264574	0.267326
IL32	0.366993	0.160694	0.266898
PRND	0.284411	0.249039	0.266815
TMEM129	0.352861	0.176195	0.266768
CCDC154	0.266322	0.266519	0.266421
RERG	0.257681	0.275097	0.26641
RPSAP70	0.333292	0.196688	0.266327
KDM6B	0.371724	0.153705	0.266115
ADAMTS9.AS1	0.262777	0.26932	0.266051
TNR	0.287088	0.244692	0.266018
GZMK	0.260856	0.271115	0.265993
LCN6	0.244506	0.287164	0.265966
UNC93B1	0.308787	0.221976	0.26592
IGKV1OR2.108	0.321461	0.20848	0.265883
STON1	0.275505	0.255982	0.265771
MEF2C.AS1	0.238954	0.291468	0.265407
PEBP4	0.364375	0.160497	0.265401
GPER1	0.349861	0.17661	0.265377
FCMR	0.232974	0.297119	0.26534
ACE	0.340668	0.185927	0.265003
PODXL	0.25845	0.27105	0.264761
PITPNM2	0.354372	0.169983	0.264594
ROGDI	0.367568	0.155139	0.26456
CLEC1A	0.246916	0.281941	0.264516
SNX21	0.364285	0.15874	0.264514
ANKRD6	0.284007	0.244616	0.264422
TPSAB1	0.291495	0.236818	0.264369
CLDN11	0.264506	0.26418	0.264343
CEACAM4	0.273	0.255081	0.264063
CITED2	0.379072	0.140797	0.263957
IGHV1OR21.1	0.278412	0.249281	0.263907
AK1	0.328313	0.196763	0.263764
FSCN2	0.34777	0.175451	0.263713
CTSK	0.28882	0.238204	0.263693
ZNF500	0.317942	0.207389	0.263531
ANGPTL6	0.265896	0.260273	0.263087
RFX2	0.327127	0.196365	0.262953
CLIC2	0.299613	0.225364	0.262878
ADRA1B	0.253227	0.272391	0.262835
MVP	0.389064	0.126837	0.262797
KIAA0355	0.254091	0.271451	0.262792
EPB41L4A.AS2	0.224345	0.300074	0.262614
CD86	0.262884	0.26223	0.262557
ATP2A3	0.270317	0.2547	0.262526
FAM189A2	0.259356	0.265512	0.262437
ACTN1	0.330724	0.191378	0.262418
GORASP1	0.331827	0.189581	0.262127
RBPMS	0.275951	0.248071	0.262066
HLA.DRA	0.251385	0.272682	0.262065
ELK3	0.276267	0.247607	0.261995
MMP28	0.311525	0.210771	0.261861
ADAMTS16	0.258681	0.264844	0.261765
TPCN2	0.335747	0.184161	0.261566
ZFPM1	0.333436	0.18667	0.261565
WFIKKN1	0.318763	0.201907	0.261292
PLXNB2	0.380648	0.132802	0.261022
IGLV9.49	0.266776	0.255087	0.260941
IGLV3.32	0.314188	0.205867	0.260848
DIO3OS	0.296301	0.224628	0.260824
MS4A7	0.251468	0.269566	0.26054
TNFAIP8L3	0.332543	0.185385	0.260476
CD69	0.275152	0.245661	0.260467
SLC29A3	0.289338	0.230195	0.260011
B4GAT1	0.341199	0.174829	0.259942
ZFP92	0.238109	0.281465	0.259918
GUCY1A3	0.224492	0.294628	0.259903
IGHV3.64	0.288546	0.230596	0.259805
LINC01197	0.227814	0.291097	0.259734
EXD3	0.358151	0.155585	0.259723
MAP1LC3C	0.259317	0.259939	0.259628
C19orf38	0.306746	0.211161	0.259589
PSEN2	0.320821	0.195938	0.259464
IGHV3.42	0.284464	0.233808	0.259314
SCT	0.268632	0.249836	0.259259
NR2F2.AS1	0.261937	0.256138	0.25904
CLIC6	0.272635	0.245258	0.258998
ZNRF2P1	0.271277	0.246343	0.258853
TCEAL2	0.261466	0.256179	0.258825
MMP24	0.268649	0.248825	0.258764
ACTN2	0.273758	0.243496	0.258691
IGHV3.19	0.265215	0.251596	0.258418
MPEG1	0.227138	0.289028	0.258348
CD5	0.262636	0.253895	0.258271
IGHV7.81	0.28458	0.231571	0.25827
LGMNP1	0.402158	0.10193	0.258269
MARCO	0.310093	0.204893	0.258258
C2CD2L	0.300274	0.215118	0.258197
KANK4	0.221615	0.293969	0.258154
IGHV3.60	0.23887	0.277016	0.258043
IGLV2.28	0.3082	0.20627	0.257952
DGKQ	0.355515	0.154732	0.257906
SIGIRR	0.352313	0.158246	0.257879
UNC13D	0.300092	0.214489	0.257796
MEIS3P1	0.242463	0.272793	0.257692
CDKN1C	0.280061	0.234945	0.257643
SLC4A2	0.395555	0.107848	0.257397
MLC1	0.325126	0.186647	0.257206
IGHV5.78	0.25717	0.256819	0.256995
FUK	0.319298	0.192426	0.256969
SLC8B1	0.393883	0.108816	0.25693
BATF	0.27684	0.236725	0.256894
IGHV3.75	0.335025	0.174823	0.256686
IGHV2.5	0.231984	0.280782	0.256546
RTN4RL1	0.317074	0.193929	0.256542
LGMN	0.368893	0.136647	0.256468
ANAPC2	0.306351	0.204871	0.256317
LMO3	0.278443	0.233708	0.256213
IGHV3.22	0.275003	0.237107	0.256154
SH3PXD2A	0.337753	0.170303	0.255947
IGHV3.62	0.277821	0.233664	0.255876
GNG11	0.237366	0.274189	0.25587
EFCC1	0.299629	0.210936	0.255821
IGHV4.28	0.250582	0.261042	0.255819
IGLV3.9	0.286496	0.224489	0.255755
DRAM1	0.279118	0.231798	0.255611
SSR4P1	0.297288	0.212798	0.255531
CLIC3	0.302894	0.20676	0.255458
SPATC1	0.248314	0.262319	0.25533
COL11A2	0.349933	0.155387	0.255242
IGHV4.39	0.272469	0.237466	0.255051
KLF13	0.319074	0.188528	0.254962
GRK2	0.378005	0.122665	0.254771
IGKJ5	0.251549	0.257694	0.254624
CD300LB	0.26583	0.243226	0.254563
NECAP2	0.332828	0.172655	0.254486
GALNT18	0.348733	0.1551	0.254465
A2M.AS1	0.264893	0.243922	0.254437
IGHV7.27	0.296866	0.210721	0.254298
TMEM47	0.234803	0.273267	0.254136
CR1	0.225962	0.281859	0.254122
LILRB2	0.239369	0.268564	0.254025
MAL	0.270695	0.236707	0.253779
LRRC17	0.227244	0.279727	0.253672
IFI30	0.262079	0.245037	0.253578
ASB2	0.261817	0.244917	0.253386
CD19	0.238674	0.267976	0.253383
PDGFRA	0.243186	0.263421	0.253331
USP19	0.337859	0.164644	0.25328
CLIP2	0.358003	0.142215	0.253256
CHIT1	0.283132	0.22287	0.253247
IGLV2.18	0.248754	0.257718	0.253241
SLC44A2	0.307641	0.197013	0.253154
LAG3	0.328272	0.174816	0.253135
TBX5	0.254829	0.251118	0.252974
SLAMF1	0.218138	0.287094	0.252938
CDH15	0.302799	0.201609	0.252895
CBLN3	0.217822	0.287314	0.252894
DOCK6	0.337757	0.163694	0.252769
TMEM266	0.297698	0.206647	0.252732
IGLV1.40	0.242132	0.263216	0.252704
C9orf47	0.282117	0.222647	0.252621
CNPPD1	0.348117	0.151746	0.25253
ZC3H4	0.352753	0.146543	0.252513
PEAK1	0.215963	0.288137	0.252401
ADGRE5	0.287252	0.216583	0.252254
ZBTB32	0.252789	0.251571	0.25218
IGHG1	0.271728	0.231891	0.251916
JMJD8	0.363294	0.133361	0.251879
DAB2IP	0.314448	0.187024	0.251827
FAXDC2	0.264536	0.238449	0.251538
ADAMTS7P4	0.237922	0.264766	0.251392
PCDHGA3	0.282382	0.219838	0.251372
IGLJ2	0.281492	0.220692	0.25134
CXCL16	0.331564	0.1672	0.251192
IGLV3.21	0.30092	0.199988	0.251136
LAX1	0.22995	0.271943	0.251064
IGKV7.3	0.308981	0.190904	0.250876
IGLV2.34	0.265874	0.235574	0.250786
DCSTAMP	0.281378	0.21945	0.250671
CTBP1	0.333174	0.16432	0.250653
FGF18	0.218124	0.282429	0.250552
DISP1	0.226672	0.273649	0.250308
IGKV1.6	0.271375	0.228861	0.250239
IFT140	0.251271	0.249059	0.250165
PRF1	0.293472	0.20551	0.250007
INPP4A	0.240056	0.259747	0.249927
IGLV2.5	0.25853	0.240943	0.249757
CYYR1	0.212696	0.285817	0.249612
NEIL1	0.326368	0.169231	0.249441
SCUBE3	0.284181	0.214039	0.249437
CYSLTR1	0.224773	0.273749	0.249421
KIF1C	0.360604	0.131168	0.249383
LENG8	0.314117	0.181832	0.249136
IGHV3.20	0.254718	0.243027	0.248882
CCL17	0.25972	0.237953	0.248868
IGLV3.25	0.267142	0.230349	0.248835
IMPDH1P10	0.300746	0.195257	0.248739
IFNAR2	0.254346	0.243092	0.248727
XYLT1	0.233222	0.263895	0.248621
SYNDIG1L	0.271682	0.224811	0.248392
ANTXR1	0.25143	0.244774	0.248105
FBXO44	0.354666	0.135169	0.248099
TRIM63	0.30295	0.191554	0.248072
HLA.DOB	0.253328	0.242048	0.247696
JSRP1	0.349896	0.139523	0.247626
RNF123	0.337008	0.153683	0.24756
PNOC	0.224472	0.270184	0.247466
LINC01354	0.280395	0.213728	0.247355
IGKV1OR22.1	0.294603	0.198843	0.247327
LRP5	0.350384	0.137879	0.2471
PENK	0.301164	0.191324	0.247038
FXYD5	0.349566	0.138215	0.246823
CCDC61	0.38557	0.0968097	0.246657
PDE1A	0.298764	0.192363	0.246306
LINC00475	0.269622	0.222571	0.246242
KCND3	0.243518	0.248762	0.246142
CREBBP	0.257607	0.234605	0.24614
NINJ2	0.257767	0.234344	0.246091
PARVA	0.27128	0.220266	0.245944
SH2B1	0.350775	0.134717	0.245796
KLHL38	0.238537	0.252898	0.245731
SOX8	0.230935	0.25984	0.245442
HSH2D	0.265755	0.224821	0.245397
CAPN10	0.331615	0.154693	0.245194
KLC1	0.292706	0.196449	0.245182
MIR23A	0.352603	0.131375	0.245178
IL15RA	0.304235	0.183923	0.245022
ECSCR	0.244703	0.245195	0.244949
ZNF837	0.329981	0.155729	0.244831
TRIM56	0.292552	0.194793	0.244293
NAGPA	0.35356	0.128257	0.244201
KCNMA1	0.30247	0.183753	0.244026
HEXDC	0.333553	0.150133	0.244024
EML1	0.236536	0.251334	0.243949
CRTAM	0.277908	0.209272	0.243895
SPAAR	0.273623	0.213402	0.243747
CTSH	0.26575	0.221296	0.243651
ZNF710	0.297678	0.187382	0.243316
IGHV1.67	0.243568	0.242932	0.24325
SMCO3	0.266141	0.219866	0.243142
GBF1	0.343789	0.136791	0.243055
NR1H3	0.301114	0.18304	0.242977
XCR1	0.252741	0.232777	0.242785
RAB43	0.34248	0.137218	0.242562
IGLV3.27	0.220011	0.26384	0.242049
ATP1A4	0.255365	0.228276	0.241868
RABEP2	0.350594	0.126649	0.241839
IGHV3OR16.15	0.276436	0.2066	0.241831
MMRN1	0.257236	0.225981	0.241672
LINC00304	0.254005	0.229217	0.241651
IGLV2.23	0.231937	0.251282	0.241633
MICAL2	0.235137	0.248105	0.241632
PCAT19	0.273549	0.209117	0.2416
SEC24C	0.369087	0.105007	0.241513
WNT5B	0.297975	0.183288	0.241475
F8	0.266936	0.215556	0.241415
TAPBP	0.294028	0.187286	0.241387
PPP1R26	0.287921	0.193434	0.241249
BHLHA15	0.315238	0.164206	0.241182
CFLAR	0.235028	0.247124	0.241085
NOTCH1	0.271995	0.209582	0.241038
GREM2	0.216571	0.265031	0.240951
STAB2	0.29057	0.189197	0.24054
IGHV3OR16.8	0.233158	0.24775	0.240467
PPP1R3C	0.250083	0.230778	0.240455
DPP6	0.242022	0.238311	0.240167
PTX3	0.221408	0.258606	0.240095
TXNDC11	0.292354	0.186356	0.24007
KCNS2	0.256904	0.222651	0.239852
ALDH1A3	0.280178	0.198638	0.239831
OPTN	0.347549	0.125832	0.239815
COL4A2.AS2	0.314037	0.162597	0.239775
PTPRVP	0.243032	0.236109	0.239574
C5orf56	0.248595	0.2304	0.239518
IGLL5	0.24841	0.230566	0.239508
EFR3B	0.300332	0.176617	0.239446
CBLN4	0.312189	0.163785	0.239385
IGHA1	0.237712	0.240914	0.239314
SCX	0.259916	0.218387	0.239261
SLC5A4	0.226374	0.252035	0.239247
HTR2A	0.234183	0.244072	0.239134
IGHV3.52	0.226943	0.251238	0.239128
KLF15	0.331046	0.142577	0.239062
IGLV1.47	0.221146	0.256711	0.239008
NCAM2	0.314679	0.159854	0.238783
AKAP17A	0.2682	0.208672	0.23866
TMEM8A	0.338997	0.132897	0.238633
IGLV6.57	0.245291	0.23169	0.238502
ARRB2	0.293139	0.182162	0.238428
ADRA1D	0.272081	0.204161	0.238413
POLM	0.336967	0.134104	0.238131
IL6R	0.290024	0.184738	0.23808
HLA.H	0.317913	0.154893	0.238079
VWA7	0.308048	0.165332	0.237974
ZNF582.AS1	0.239028	0.236692	0.23786
IGHV3.15	0.212128	0.262777	0.237614
IGLV4.69	0.262875	0.211889	0.237545
ZNF503	0.256479	0.218398	0.23753
IGHV4.34	0.218664	0.255844	0.237341
JAZF1.AS1	0.257944	0.216242	0.237202
IL9R	0.256322	0.217822	0.237165
TRIM3	0.271258	0.201952	0.236906
JUND	0.359139	0.106666	0.236898
TSSC2	0.23955	0.234108	0.236831
SVIL.AS1	0.257667	0.215577	0.236733
CHST13	0.304888	0.165872	0.236591
ZGPAT	0.300121	0.17066	0.236439
HAGHL	0.297062	0.173439	0.236206
ISG20	0.318267	0.150612	0.236197
MS4A4A	0.245307	0.226454	0.235903
PPP1R26P1	0.254246	0.217156	0.235787
FABP4	0.257331	0.213831	0.235699
IGHV3.48	0.257837	0.21265	0.235371
DEF6	0.299686	0.167375	0.234617
LINC01750	0.265671	0.202995	0.234577
IGHG3	0.274714	0.193225	0.234381
KHDRBS2	0.280062	0.187485	0.234305
LINC00987	0.282283	0.185151	0.234302
C16orf89	0.294184	0.17194	0.233987
FLVCR2	0.268444	0.198566	0.233807
CAPN15	0.298364	0.166959	0.233729
HSD11B1	0.223304	0.243782	0.233569
RGL2	0.330387	0.131712	0.233485
ARHGDIB	0.204466	0.261747	0.233309
RYR2	0.242416	0.224018	0.233238
TMEM100	0.292074	0.17228	0.233061
IQCE	0.274824	0.189962	0.232836
IGHV1.24	0.29446	0.168798	0.2326
P2RX2	0.23395	0.23118	0.232565
BAIAP3	0.253459	0.211335	0.232506
IGLV3.13	0.279221	0.184646	0.232483
IGLV3.19	0.211727	0.252991	0.232464
ACKR2	0.324149	0.136369	0.232424
CC2D1B	0.340587	0.11816	0.23241
TLE2	0.279215	0.184069	0.232197
PDE3A	0.247905	0.215548	0.231791
IGKV3.7	0.300875	0.159986	0.231645
SCN3B	0.234089	0.229063	0.231577
HBA1	0.30806	0.151811	0.231427
CSPG4P13	0.229892	0.232828	0.23136
LRMDA	0.277534	0.183754	0.231181
EVA1C	0.317555	0.140469	0.230924
IGKV1D.8	0.233244	0.228275	0.230761
NDOR1	0.328297	0.127174	0.230192
BTN3A3	0.219227	0.24079	0.230037
IGHV1.46	0.233636	0.226128	0.229886
KCNIP2	0.279975	0.177873	0.229555
ZFP36L1	0.322641	0.131575	0.229316
CD3D	0.221067	0.237424	0.229262
DNAH1	0.237916	0.220194	0.229074
IGHV3.6	0.271234	0.185482	0.228802
ST6GALNAC4	0.306847	0.147537	0.228723
PRAG1	0.3637	0.0838189	0.228475
ANO2	0.243524	0.213307	0.228471
IGKV5.2	0.226738	0.229972	0.228356
RHPN1	0.293834	0.160465	0.22822
PTP4A3	0.309632	0.143311	0.228135
FAM228A	0.246082	0.209608	0.227925
CPM	0.241824	0.213871	0.227894
IGLV7.43	0.253955	0.201241	0.227765
SEMA3B	0.31352	0.138175	0.227693
LINC01480	0.207121	0.248004	0.227663
XKR8	0.312268	0.139286	0.227572
IGHV3.38	0.269098	0.183828	0.226898
VAMP2	0.267543	0.185416	0.226883
TNK2.AS1	0.270104	0.182349	0.226686
CHADL	0.301702	0.148829	0.226661
UNKL	0.23722	0.216034	0.226654
FCER1A	0.23359	0.219257	0.226436
NYAP2	0.290743	0.16	0.226391
NOXA1	0.356271	0.0876889	0.226277
GALT	0.320753	0.127251	0.226233
JMJD1C.AS1	0.282323	0.168449	0.226158
LARGE1	0.288663	0.161211	0.225904
DKK2	0.222372	0.22882	0.225598
PGGHG	0.26728	0.183018	0.225571
MGLL	0.290423	0.158499	0.225495
ZNF662	0.243598	0.207126	0.225441
MIR4538	0.206912	0.243629	0.22535
HLA.B	0.265815	0.183531	0.225074
NDST2	0.226099	0.222833	0.224466
LZTS3	0.274032	0.173103	0.224169
DCAF5	0.307153	0.137358	0.223955
RGL3	0.272315	0.173526	0.223494
ABTB2	0.297252	0.14626	0.223094
LRCH2	0.227148	0.218984	0.22307
NBEAL2	0.279318	0.164844	0.222849
SFTPD	0.248084	0.196886	0.222639
TCF23	0.278875	0.164696	0.222548
SLC12A7	0.294245	0.147959	0.222353
NLRP6	0.243211	0.20124	0.222329
TRBJ2.2	0.254672	0.188927	0.222052
KLHL17	0.330142	0.107842	0.221873
GNB3	0.328818	0.109287	0.221862
LRRK1	0.226408	0.217255	0.221836
IGLV3.10	0.233694	0.209892	0.221826
PCDHB15	0.221386	0.222135	0.221761
IGLC2	0.239236	0.204044	0.221712
WDTC1	0.300051	0.139946	0.221491
TXNDC5	0.306165	0.133119	0.221384
LMBR1L	0.283307	0.157269	0.221212
TOX2	0.266552	0.174817	0.221173
FOXP4	0.271955	0.168833	0.221012
DUSP22	0.25499	0.186173	0.220856
FBP1	0.266484	0.1737	0.220591
IGHV3.76	0.280996	0.158414	0.220576
SEPT8	0.266668	0.172506	0.2201
TNFAIP3	0.2858	0.151841	0.219857
VAV2	0.248813	0.190487	0.219846
KLHL3	0.261312	0.177511	0.219817
PCDHGC5	0.276091	0.161348	0.219478
LINC01852	0.250294	0.187791	0.219268
SLC25A29	0.273322	0.163812	0.219257
ARAP1.AS2	0.228791	0.209558	0.219196
CPLX1	0.319723	0.11327	0.218946
KCNK15	0.271669	0.164595	0.218791
INCA1	0.29882	0.13558	0.21873
IGLV3.12	0.239543	0.197701	0.218723
UCKL1.AS1	0.248242	0.188388	0.21852
ZNF219	0.29643	0.137667	0.218494
LRCOL1	0.2113	0.22545	0.218386
CD1B	0.204905	0.23151	0.218249
ALS2CL	0.279654	0.15353	0.2175
IGKV1D.42	0.261383	0.172343	0.217315
CCR1	0.203625	0.230161	0.216933
FAM229A	0.235781	0.197029	0.21649
IGKV3.20	0.226367	0.206257	0.216335
TRAM2	0.286167	0.143703	0.216085
IGLV3.22	0.266742	0.164097	0.216016
IGKV3.11	0.224905	0.206094	0.215519
AGER	0.288626	0.139763	0.215446
CH25H	0.255766	0.172957	0.214747
IGLV2.33	0.230086	0.199008	0.214601
HDAC9	0.218626	0.210451	0.214542
GADL1	0.272766	0.154167	0.214256
TXNIP	0.225569	0.201924	0.213778
GIPR	0.243138	0.182801	0.213172
SLC12A9	0.242975	0.181017	0.212209
PRKCD	0.247277	0.176153	0.211995
CPA3	0.216887	0.206916	0.211907
NEURL1B	0.221464	0.202168	0.211837
SMIM1	0.287343	0.133215	0.211594
IGHV1.2	0.22094	0.202178	0.211579
RSPO4	0.25523	0.166124	0.211115
HPCAL1	0.309959	0.10699	0.210745
DOK6	0.21509	0.206218	0.210659
C10orf105	0.245867	0.174888	0.210656
IGHV3.13	0.249273	0.169638	0.209803
D2HGDH	0.293128	0.123107	0.209702
CCDC141	0.229544	0.189519	0.209619
TCEAL7	0.2484	0.168823	0.208957
NEXN.AS1	0.232936	0.182404	0.207809
IGKV1OR2.6	0.220782	0.193836	0.207348
FAM162B	0.241062	0.172306	0.20694
KRT7	0.276874	0.134807	0.206931
SLC22A31	0.232868	0.180119	0.206644
CNKSR2	0.22325	0.189508	0.20644
PABPC1P4	0.266733	0.144197	0.206274
IGKV2OR2.1	0.249276	0.162033	0.206064
MSR1	0.230154	0.181303	0.205857
TNNC1	0.263393	0.146319	0.205592
ARAP3	0.267415	0.141706	0.205408
GRID2IP	0.241131	0.168407	0.205052
SCHIP1	0.251755	0.156876	0.204797
CMA1	0.232605	0.176589	0.204765
CYP2T1P	0.250006	0.158348	0.204626
IGHV3.11	0.222819	0.186261	0.204611
HLA.V	0.27837	0.126971	0.203889
PTPN18	0.244277	0.161784	0.203392
CIRBP	0.289097	0.114087	0.203215
EEF1DP3	0.223535	0.180659	0.202194
MIR4420	0.229329	0.173728	0.201691
PDK4	0.238582	0.163186	0.201182
EMID1	0.298767	0.0988124	0.200881
IGHV7.56	0.259463	0.140041	0.200497
ATP6V0D1	0.270698	0.127715	0.200273
ZMIZ2	0.282599	0.111565	0.198594
MYO7A	0.267236	0.12764	0.198445
PDGFA	0.24108	0.154463	0.198159
AXIN1	0.287466	0.105262	0.198075
RPL13P5	0.255861	0.13863	0.197953
PTTG1IP	0.240774	0.153359	0.197459
PLCXD3	0.239327	0.154798	0.197429
EGLN2	0.293477	0.0969565	0.197197
HIF3A	0.251297	0.140912	0.196728
SBK3	0.240559	0.151495	0.196432
LAMB1	0.256877	0.134054	0.196235
MYOZ1	0.209458	0.180944	0.195242
TMEM8B	0.267246	0.120235	0.194834
NUDT16L1	0.30504	0.078438	0.19433
P2RX6	0.248061	0.139392	0.194322
CDC42EP5	0.296026	0.0861784	0.193312
PLEKHD1	0.272746	0.110745	0.193061
MBNL1.AS1	0.238969	0.145532	0.192687
ADRA1A	0.214133	0.171007	0.192663
NR4A3	0.258097	0.12411	0.191998
LINC02084	0.257429	0.124063	0.19163
DBNDD2	0.262712	0.117353	0.19108
PLA2G16	0.246579	0.13431	0.191069
TREX2	0.265565	0.11147	0.189685
EGR3	0.257665	0.117745	0.188662
LINC00578	0.220555	0.153171	0.187083
LIX1	0.228595	0.143477	0.186386
PNRC1	0.226093	0.143591	0.185168
HDAC11	0.248084	0.120607	0.185124
GGT7	0.236838	0.131235	0.184569
IGHV3.65	0.220514	0.147848	0.184433
FOXO1	0.234635	0.133002	0.184311
IL1RL1	0.224996	0.140289	0.182982
ACOT2	0.246117	0.113788	0.18077
LGALS9	0.259648	0.0947674	0.17846
HS1BP3.IT1	0.234093	0.117598	0.176463
P2RX4	0.253442	0.0959092	0.175801
NRL	0.239285	0.10664	0.173751
HLF	0.221729	0.122552	0.172578
ARHGAP27	0.237864	0.0990899	0.169316
FER1L4	0.215143	0.121863	0.168881
IGKV1D.17	0.216508	0.117026	0.167192
IGLV7.46	0.206343	0.127222	0.167051
CUL1	-0.229884	-0.0921302	-0.161795
STYX	-0.239316	-0.087586	-0.164423
ACTR3B	-0.2348	-0.0989115	-0.167652
GAN	-0.224581	-0.11103	-0.168364
BRAP	-0.215479	-0.129813	-0.172973
SETD9	-0.210537	-0.140138	-0.175562
NAPG	-0.214415	-0.136531	-0.175748
DCAF10	-0.230201	-0.122857	-0.177056
BLOC1S6	-0.223815	-0.134806	-0.179679
POLR3F	-0.228571	-0.129914	-0.179695
RBBP5	-0.251301	-0.106948	-0.180094
GTDC1	-0.223177	-0.140757	-0.182287
TMEM5	-0.247792	-0.132051	-0.190584
TAF5	-0.213667	-0.16907	-0.191468
NIPA1	-0.226994	-0.156287	-0.19189
STK38L	-0.272005	-0.109184	-0.191915
CASP2	-0.23872	-0.148879	-0.194207
DHX9	-0.241018	-0.150756	-0.196303
ZNF148	-0.293316	-0.0996171	-0.198403
WDR76	-0.268532	-0.131182	-0.200844
DNAJC25	-0.266095	-0.13565	-0.201767
CLTC	-0.265896	-0.137528	-0.202582
CCDC150	-0.279756	-0.12338	-0.202861
EXOC5	-0.302576	-0.0987606	-0.202864
TFCP2	-0.283412	-0.119856	-0.203049
COPS5	-0.230893	-0.175085	-0.203154
SAAL1	-0.237095	-0.169582	-0.20358
OTUD6B	-0.296162	-0.10868	-0.204293
XPO5	-0.249303	-0.159441	-0.204804
POGLUT1	-0.275205	-0.132441	-0.204913
RAD1	-0.222892	-0.187146	-0.205087
CISD1	-0.252652	-0.156953	-0.205293
ZNF887P	-0.228444	-0.18278	-0.205724
RNF138	-0.262163	-0.148412	-0.205983
MIS12	-0.288008	-0.121174	-0.206088
RPRD1A	-0.239225	-0.17262	-0.206161
THUMPD2	-0.26449	-0.146452	-0.206221
XPNPEP3	-0.212164	-0.201671	-0.206924
TAF1A	-0.290932	-0.120141	-0.207114
C3orf38	-0.310872	-0.103813	-0.209692
LYPLAL1	-0.230947	-0.188435	-0.20979
HNRNPD	-0.288328	-0.128925	-0.210022
MARCH7	-0.31828	-0.0988741	-0.211236
CTDSPL2	-0.285238	-0.135116	-0.211424
C5orf34	-0.244681	-0.17897	-0.212065
HAUS1	-0.211795	-0.212634	-0.212215
TRIM59	-0.253675	-0.170051	-0.212251
CUL4B	-0.274679	-0.148409	-0.21243
NONO	-0.208532	-0.216944	-0.212742
RPL9P7	-0.25195	-0.175399	-0.214003
PCNA	-0.208589	-0.220886	-0.214746
MED6	-0.235231	-0.195702	-0.215555
RMI2	-0.220436	-0.21072	-0.215583
NSUN2	-0.257086	-0.174816	-0.216335
KLHL8	-0.270352	-0.161044	-0.216376
LSG1	-0.209341	-0.22434	-0.216853
HEBP2	-0.23902	-0.194922	-0.217082
C8orf76	-0.262835	-0.170743	-0.217272
RPL7AP50	-0.245602	-0.188638	-0.217305
ZRANB3	-0.268801	-0.166405	-0.218204
HMGN2	-0.246864	-0.190321	-0.218776
PAQR3	-0.240592	-0.19714	-0.218975
RPS3AP5	-0.260655	-0.176963	-0.219212
CDK7	-0.238635	-0.199836	-0.219323
GSK3B	-0.265389	-0.173545	-0.219954
ADSS	-0.244035	-0.196076	-0.220188
SPDL1	-0.275284	-0.164236	-0.220474
UBQLN1	-0.299418	-0.140768	-0.221559
RPL13A	-0.236076	-0.207029	-0.221601
SENP5	-0.256405	-0.18785	-0.222402
ZNF724	-0.261127	-0.183314	-0.222575
C1orf109	-0.245741	-0.199942	-0.222965
SNX5	-0.312273	-0.130645	-0.223398
TBCCD1	-0.219841	-0.227088	-0.223468
RPP30	-0.239555	-0.209174	-0.224419
RBL1	-0.322046	-0.123612	-0.225163
TAF2	-0.298291	-0.149688	-0.2253
RPL24P4	-0.226318	-0.224671	-0.225495
TEX30	-0.24521	-0.205735	-0.225565
MCM8	-0.277984	-0.171854	-0.225588
RAB4A	-0.276126	-0.173898	-0.225633
TRMT5	-0.2791	-0.171145	-0.225816
MKKS	-0.262949	-0.188602	-0.226105
SKA2	-0.249642	-0.203146	-0.226523
TSEN15	-0.283638	-0.168195	-0.226712
SDHC	-0.2601	-0.194313	-0.227466
GOLT1B	-0.25163	-0.203382	-0.227646
IARS2	-0.242867	-0.212324	-0.227652
ZNF280C	-0.298316	-0.15498	-0.227882
LARP1B	-0.28027	-0.174727	-0.228169
H3F3A	-0.300071	-0.154627	-0.228624
SLC44A1	-0.290744	-0.164778	-0.228718
COX17	-0.261608	-0.195697	-0.228915
IMPA1	-0.310357	-0.144399	-0.229041
INTS8	-0.346429	-0.104886	-0.229183
ERLIN1	-0.224181	-0.235393	-0.229794
SNHG4	-0.239398	-0.220172	-0.229807
MASTL	-0.238094	-0.221839	-0.229983
GEMIN2	-0.261575	-0.198327	-0.230194
ARID2	-0.351407	-0.101408	-0.230202
TFDP1	-0.295487	-0.16316	-0.230389
PMS2P1	-0.229802	-0.231067	-0.230435
CBWD1	-0.330271	-0.12553	-0.23045
HPF1	-0.272655	-0.188735	-0.231125
THAP9.AS1	-0.300093	-0.159861	-0.231177
TMEM254	-0.259084	-0.204713	-0.23208
KCTD9	-0.289536	-0.173078	-0.232139
LCLAT1	-0.309263	-0.153116	-0.232688
PAFAH1B2	-0.244658	-0.221022	-0.232875
DHX40	-0.303276	-0.16037	-0.233081
TYMS	-0.228919	-0.237624	-0.233277
FLVCR1	-0.322578	-0.1405	-0.233586
PPP4R3B	-0.359529	-0.0999782	-0.233917
PITPNB	-0.231817	-0.236027	-0.233923
CCT5	-0.226212	-0.24163	-0.233936
SCAMP1	-0.292716	-0.173454	-0.233965
YWHAB	-0.361354	-0.0983493	-0.234131
RBBP7	-0.248604	-0.220136	-0.234421
SPTLC1	-0.346686	-0.116199	-0.234739
RPA3	-0.256434	-0.213156	-0.234911
TMTC3	-0.245142	-0.22507	-0.235131
WDYHV1	-0.275803	-0.193926	-0.235282
MRPL36	-0.255202	-0.215381	-0.23539
ZFP91	-0.348024	-0.116362	-0.235536
QSER1	-0.363168	-0.0998053	-0.235812
GAS5	-0.314682	-0.153794	-0.235853
HAUS2	-0.26842	-0.203463	-0.236205
PPP2R1B	-0.281107	-0.191159	-0.23664
POLD3	-0.268032	-0.204892	-0.236712
KIF20B	-0.287266	-0.185332	-0.236951
DNAJC2	-0.228184	-0.245796	-0.23701
MARCH6	-0.34283	-0.125499	-0.237129
CEP44	-0.334989	-0.134312	-0.237179
ADH5	-0.2238	-0.253081	-0.238495
TBC1D23	-0.310102	-0.164281	-0.238536
ZNF207	-0.310076	-0.164572	-0.238663
CBWD5	-0.262764	-0.214991	-0.239022
INTS14	-0.26105	-0.218165	-0.239724
DBT	-0.289533	-0.188851	-0.239837
RBM7	-0.309675	-0.16791	-0.240072
RAP1GDS1	-0.315369	-0.162136	-0.240248
NDUFA4	-0.33089	-0.145807	-0.240534
TMEM106C	-0.283061	-0.197694	-0.240843
HSPA8	-0.293736	-0.186569	-0.240887
TBC1D31	-0.343487	-0.132838	-0.240999
ZFR	-0.331907	-0.145661	-0.241001
TMEM183A	-0.285818	-0.196011	-0.241431
SLC25A40	-0.345481	-0.132785	-0.242039
OGFOD1	-0.238306	-0.245815	-0.242064
ZFAS1	-0.249143	-0.23635	-0.242757
E2F6	-0.325922	-0.156416	-0.243023
MIS18A	-0.256381	-0.229852	-0.243162
NUDCD1	-0.323835	-0.159031	-0.243187
GAR1	-0.29332	-0.192142	-0.243393
TMEM267	-0.304545	-0.180592	-0.243563
COPS4	-0.23399	-0.253628	-0.243834
RTN4IP1	-0.252808	-0.235455	-0.244151
CNOT1	-0.345439	-0.137481	-0.244266
ZCCHC10	-0.333076	-0.151563	-0.24446
UBE2E1	-0.246827	-0.242097	-0.244463
ELOVL6	-0.237426	-0.251988	-0.244721
ZC3H8	-0.321809	-0.164453	-0.244742
ANAPC10	-0.301151	-0.186751	-0.244803
USP1	-0.302423	-0.186474	-0.245326
TXNL4B	-0.249786	-0.241299	-0.245547
MAK16	-0.261563	-0.229659	-0.245677
NUP153	-0.327445	-0.16142	-0.246238
PPP2R2A	-0.291441	-0.200518	-0.246522
YAE1D1	-0.337479	-0.151203	-0.246618
AP3S1	-0.266674	-0.22636	-0.246624
TSPAN6	-0.349448	-0.137938	-0.246628
C1orf112	-0.337614	-0.151093	-0.246636
NEK2	-0.24079	-0.252808	-0.246809
CCNB1IP1	-0.288494	-0.204991	-0.247201
CALM2	-0.350219	-0.138608	-0.247361
DCLRE1A	-0.297184	-0.19644	-0.247481
FAM45A	-0.272163	-0.222612	-0.247549
TRIT1	-0.289135	-0.205226	-0.247645
ZNF28	-0.384661	-0.10055	-0.247929
TERF1	-0.298648	-0.19638	-0.248206
DPM1	-0.274665	-0.221384	-0.248212
MED21	-0.291129	-0.204442	-0.248282
SPICE1	-0.322275	-0.171657	-0.248467
CDC23	-0.289979	-0.20639	-0.248648
POLR2K	-0.342715	-0.149978	-0.248808
CCNE2	-0.315453	-0.180046	-0.248965
ACTR3	-0.272703	-0.225272	-0.249137
RIOX2	-0.259248	-0.23912	-0.249211
CHCHD3	-0.241916	-0.25649	-0.249217
CDCA7	-0.267698	-0.230641	-0.249261
RBBP8	-0.283437	-0.215053	-0.249556
UQCRB	-0.307189	-0.190121	-0.249567
GART	-0.253599	-0.245558	-0.249583
ATAD2	-0.313298	-0.183876	-0.249702
EEF1E1P1	-0.319471	-0.177369	-0.249764
POT1	-0.33362	-0.162851	-0.25018
SRSF2	-0.208828	-0.290894	-0.250311
TIPRL	-0.320017	-0.177914	-0.250313
ZBTB8OS	-0.301892	-0.197572	-0.250459
TFB2M	-0.246053	-0.254871	-0.250467
GCLM	-0.230618	-0.271339	-0.25109
LRRC58	-0.306543	-0.194388	-0.251309
IREB2	-0.37189	-0.123055	-0.251626
EFCAB11	-0.348639	-0.150485	-0.252204
AK4	-0.258663	-0.246386	-0.252535
ALG8	-0.327361	-0.174704	-0.252604
DLAT	-0.287258	-0.217436	-0.252676
KPNA1	-0.276878	-0.228327	-0.252762
ZFAND1	-0.313805	-0.190196	-0.253033
CDKN2AIPNL	-0.251652	-0.254533	-0.253093
ETFA	-0.231795	-0.274183	-0.253111
AASDHPPT	-0.339119	-0.162923	-0.253119
PUS3	-0.277401	-0.228564	-0.253143
GTF2H1	-0.344769	-0.156865	-0.253204
TMX1	-0.3326	-0.171118	-0.253625
RPS6KB1	-0.336875	-0.167004	-0.253896
DSCC1	-0.32266	-0.182826	-0.25407
ATMIN	-0.366588	-0.134832	-0.254358
PSMC1	-0.285136	-0.223288	-0.254472
SNRNP40	-0.241791	-0.267205	-0.254542
HMGXB4	-0.238044	-0.271412	-0.254804
NIT2	-0.239702	-0.270351	-0.255091
SRSF1	-0.270894	-0.239198	-0.255114
[truncated: 610 more rows]

## Sheet: Table S4
Symbol	Species	Ensembl	Family	Protein	Entrez_ID	mean_cor_exper	mean_cor_tcga	mean_cor_all
HIC1	Homo_sapiens	ENSG00000177374	ZBTB	ENSP00000382742.2;ENSP00000382742.2;ENSP00000314080.3;ENSP00000314080.3;ENSP00000477858.1;ENSP00000467045.1;ENSP00000460268.1;	3090	0.514569	0.506922	0.510756
GLIS2	Homo_sapiens	ENSG00000126603	zf-C2H2	ENSP00000262366.3;ENSP00000395547.1;	84662	0.565909	0.450212	0.510366
SAMD11	Homo_sapiens	ENSG00000187634	SAND	ENSP00000478421.2;ENSP00000480678.2;	148398	0.487706	0.434693	0.461611
KLF2	Homo_sapiens	ENSG00000127528	zf-C2H2	ENSP00000248071.5;	10365	0.526007	0.390378	0.460879
HLX	Homo_sapiens	ENSG00000136630	Homeobox	ENSP00000355870.5;ENSP00000408248.1;		0.443713	0.464734	0.454287
ZBTB47	Homo_sapiens	ENSG00000114853	ZBTB	ENSP00000232974.6;ENSP00000232974.6;ENSP00000504903.1;ENSP00000504903.1;ENSP00000420968.1;		0.540408	0.358173	0.454026
ZBTB46	Homo_sapiens	ENSG00000130584	ZBTB	ENSP00000303102.2;ENSP00000303102.2;ENSP00000245663.3;ENSP00000245663.3;ENSP00000378536.1;	140685	0.471629	0.394894	0.434049
SOX18	Homo_sapiens	ENSG00000203883	HMG	ENSP00000341815.7;	54345	0.490629	0.371149	0.432788
TBX2	Homo_sapiens	ENSG00000121068	T-box	ENSP00000404781.1;ENSP00000240328.3;	6909	0.468424	0.389282	0.429678
CSDC2	Homo_sapiens	ENSG00000172346	CSD	ENSP00000302485.7;ENSP00000417127.1;		0.428203	0.430892	0.429549
LYL1	Homo_sapiens	ENSG00000104903	bHLH	ENSP00000264824.3;	4066	0.416465	0.44058	0.428598
NFATC1	Homo_sapiens	ENSG00000131196	RHD	ENSP00000468111.1;ENSP00000466489.1;ENSP00000439992.1;ENSP00000316553.5;ENSP00000466194.1;ENSP00000467181.1;ENSP00000442435.1;ENSP00000253506.5;ENSP00000389377.2;ENSP00000380892.2;ENSP00000327850.3;	4772	0.545607	0.2907	0.426587
SOX17	Homo_sapiens	ENSG00000164736	HMG	ENSP00000297316.4;	64321	0.373149	0.472598	0.424152
HEYL	Homo_sapiens	ENSG00000163909	bHLH	ENSP00000361943.3;	26508	0.453277	0.393516	0.423858
FOXS1	Homo_sapiens	ENSG00000179772	Fork_head	ENSP00000365145.3;	2307	0.399759	0.434863	0.417467
NCOR2	Homo_sapiens	ENSG00000196498	MYB	ENSP00000408247.1;ENSP00000348551.4;ENSP00000400281.2;ENSP00000385618.3;ENSP00000405367.1;ENSP00000402808.1;ENSP00000384202.1;ENSP00000384018.1;	9612	0.49529	0.2969	0.400783
MEOX2	Homo_sapiens	ENSG00000106511	Homeobox	ENSP00000262041.5;		0.399627	0.400705	0.400166
EBF4	Homo_sapiens	ENSG00000088881	COE	ENSP00000501430.1;ENSP00000477023.1;ENSP00000501336.1;ENSP00000405003.3;ENSP00000370022.4;ENSP00000501409.1;	57593	0.370108	0.418275	0.394462
ZNF835	Homo_sapiens	ENSG00000127903	zf-C2H2	ENSP00000444747.1;	90485	0.35353	0.418128	0.386302
ZBTB4	Homo_sapiens	ENSG00000174282	ZBTB	ENSP00000369973.4;ENSP00000369973.4;ENSP00000307858.4;ENSP00000307858.4;	57659	0.503299	0.252179	0.384838
POU6F1	Homo_sapiens	ENSG00000184271	Pou	ENSP00000448389.2;ENSP00000330190.11;	5463	0.443282	0.319934	0.383316
SMAD7	Homo_sapiens	ENSG00000101665	MH1	ENSP00000467621.1;ENSP00000262158.2;	4092	0.443089	0.314434	0.380602
ZNF423	Homo_sapiens	ENSG00000102935	zf-C2H2	ENSP00000455061.1;ENSP00000455426.1;ENSP00000457928.1;ENSP00000457664.1;ENSP00000442321.1;ENSP00000455588.3;	23090	0.360319	0.399578	0.38012
PKNOX2	Homo_sapiens	ENSG00000165495	Homeobox	ENSP00000298282.8;	63876	0.39189	0.366332	0.379183
TFEB	Homo_sapiens	ENSG00000112561	bHLH	ENSP00000377824.1;ENSP00000396168.2;ENSP00000383998.3;ENSP00000351742.2;ENSP00000343948.7;ENSP00000502927.1;ENSP00000384203.4;ENSP00000362124.1;ENSP00000400276.2;ENSP00000503069.1;ENSP00000230323.4;ENSP00000393874.2;ENSP00000410391.2;ENSP00000412551.2;ENSP00000504359.1;ENSP00000406491.2;	7942	0.438274	0.312854	0.377293
RARA	Homo_sapiens	ENSG00000131759	THR-like	ENSP00000254066.5;ENSP00000377648.3;ENSP00000462514.1;ENSP00000377643.3;ENSP00000389993.3;ENSP00000377649.2;	5914	0.447495	0.277372	0.365482
ZNF467	Homo_sapiens	ENSG00000181444	zf-C2H2	ENSP00000304769.3;	168544	0.416257	0.311292	0.364934
MXD4	Homo_sapiens	ENSG00000123933	bHLH	ENSP00000337889.2;	10608	0.439685	0.283423	0.364113
MAFB	Homo_sapiens	ENSG00000204103	TF_bZIP	ENSP00000362410.2;	9935	0.441866	0.279636	0.363504
FLI1	Homo_sapiens	ENSG00000151702	ETS	ENSP00000432950.1;ENSP00000281428.8;ENSP00000433488.2;ENSP00000339627.7;	2313	0.330695	0.38074	0.355973
ZNF521	Homo_sapiens	ENSG00000198795	zf-C2H2	ENSP00000463000.1;ENSP00000440768.2;ENSP00000464415.1;ENSP00000382352.2;ENSP00000354794.3;ENSP00000462724.1;ENSP00000463748.1;	25925	0.297908	0.409801	0.355126
IRF7	Homo_sapiens	ENSG00000185507	IRF	ENSP00000331803.9;ENSP00000497234.1;ENSP00000432403.1;ENSP00000434524.1;ENSP00000436696.1;ENSP00000380697.1;ENSP00000434009.2;ENSP00000329411.5;ENSP00000497888.1;ENSP00000433903.1;ENSP00000434607.1;ENSP00000380700.2;ENSP00000497421.1;	3665	0.456041	0.24047	0.35293
NFATC4	Homo_sapiens	ENSG00000100968	RHD	ENSP00000452270.1;ENSP00000450733.1;ENSP00000450469.1;ENSP00000250373.4;ENSP00000451395.1;ENSP00000451502.1;ENSP00000451183.1;ENSP00000451454.1;ENSP00000450810.1;ENSP00000396788.3;ENSP00000452349.1;ENSP00000439350.2;ENSP00000450644.1;ENSP00000388910.2;ENSP00000388668.2;ENSP00000451224.1;ENSP00000451151.1;ENSP00000450590.1;ENSP00000452039.1;ENSP00000450686.1;ENSP00000451284.1;	4776	0.413333	0.286476	0.351517
ERG	Homo_sapiens	ENSG00000157554	ETS	ENSP00000381881.1;ENSP00000394694.1;ENSP00000381877.1;ENSP00000381882.1;ENSP00000396268.2;ENSP00000381871.1;ENSP00000381891.2;ENSP00000414150.2;ENSP00000381879.1;ENSP00000288319.7;	2078	0.332293	0.367261	0.349899
NFIX	Homo_sapiens	ENSG00000008441	CTF_NFI	ENSP00000466735.1;ENSP00000466389.1;ENSP00000468794.1;ENSP00000502554.1;ENSP00000467785.1;ENSP00000467512.1;ENSP00000481181.2;ENSP00000353219.4;ENSP00000465616.1;ENSP00000351354.5;ENSP00000509710.1;ENSP00000465094.1;ENSP00000468707.1;ENSP00000380781.2;	4784	0.429255	0.265147	0.349883
EBF1	Homo_sapiens	ENSG00000164330	COE	ENSP00000477809.1;ENSP00000428020.1;ENSP00000370029.4;ENSP00000322898.6;	1879	0.318448	0.377863	0.348505
AKNA	Homo_sapiens	ENSG00000106948	Others		80709	0.399227	0.293871	0.347646
PRDM6	Homo_sapiens	ENSG00000061455	zf-C2H2	ENSP00000384725.3;	93166	0.307473	0.385202	0.346933
ZFPM2	Homo_sapiens	ENSG00000169946	zf-C2H2	ENSP00000428720.1;ENSP00000384179.2;ENSP00000430757.1;	23414	0.327248	0.364015	0.345765
PGR	Homo_sapiens	ENSG00000082175	ESR-like	ENSP00000325120.5;ENSP00000436561.1;ENSP00000482698.1;ENSP00000432914.1;ENSP00000436803.1;ENSP00000432352.1;ENSP00000487607.1;ENSP00000263463.5;	5241	0.291341	0.395942	0.344711
EPAS1	Homo_sapiens	ENSG00000116016	Others		2034	0.432897	0.246548	0.343094
MEF2D	Homo_sapiens	ENSG00000116604	SRF	ENSP00000476788.1;ENSP00000271555.5;ENSP00000353803.3;ENSP00000477413.1;	4209	0.434351	0.244452	0.3429
BNC2	Homo_sapiens	ENSG00000173068	zf-C2H2	ENSP00000431516.1;ENSP00000444640.2;ENSP00000408370.1;ENSP00000370042.1;ENSP00000370047.3;	54796	0.285707	0.396218	0.342145
POU2F2	Homo_sapiens	ENSG00000028277	Pou	ENSP00000437224.1;ENSP00000475664.1;ENSP00000476062.2;ENSP00000453255.1;ENSP00000452930.2;ENSP00000471890.1;ENSP00000339369.5;ENSP00000373992.3;ENSP00000509972.1;ENSP00000454179.1;ENSP00000431603.3;ENSP00000436988.1;	5452	0.333396	0.350688	0.342071
NFKB2	Homo_sapiens	ENSG00000077150	RHD	ENSP00000499294.1;ENSP00000498308.1;ENSP00000410256.1;ENSP00000189444.6;ENSP00000358983.3;	4791	0.416403	0.262729	0.341849
JDP2	Homo_sapiens	ENSG00000140044	TF_bZIP	ENSP00000415558.2;ENSP00000452769.1;ENSP00000399587.2;ENSP00000498745.1;ENSP00000267569.5;ENSP00000409787.1;	122953	0.424762	0.243849	0.337417
TSC22D3	Homo_sapiens	ENSG00000157514	TSC22	ENSP00000314655.4;ENSP00000361459.2;ENSP00000361466.4;ENSP00000361458.4;ENSP00000510224.1;ENSP00000361474.2;ENSP00000361457.4;ENSP00000427427.1;ENSP00000425414.1;ENSP00000421016.1;	1831	0.41237	0.25711	0.337029
STAT5A	Homo_sapiens	ENSG00000126561	STAT	ENSP00000504449.1;ENSP00000503262.1;ENSP00000464730.3;ENSP00000465437.1;ENSP00000504833.1;ENSP00000503304.1;ENSP00000341208.4;ENSP00000503484.1;ENSP00000468749.1;ENSP00000443107.1;	6776	0.382275	0.2854	0.334722
BCL6B	Homo_sapiens	ENSG00000161940	ZBTB	ENSP00000293805.5;ENSP00000293805.5;ENSP00000460282.1;ENSP00000445010.2;ENSP00000460071.1;	255877	0.32117	0.34257	0.331913
ZBTB16	Homo_sapiens	ENSG00000109906	ZBTB	ENSP00000506794.1;ENSP00000506794.1;ENSP00000506924.1;ENSP00000506924.1;ENSP00000376721.2;ENSP00000376721.2;ENSP00000506953.1;ENSP00000506953.1;ENSP00000508351.1;ENSP00000508351.1;ENSP00000506894.1;ENSP00000506894.1;ENSP00000507219.1;ENSP00000507219.1;ENSP00000507788.1;ENSP00000507788.1;ENSP00000507350.1;ENSP00000507350.1;ENSP00000506995.1;ENSP00000338157.4;	7704	0.382892	0.268915	0.327093
RFX1	Homo_sapiens	ENSG00000132005	RFX	ENSP00000254325.3;	5989	0.410078	0.23819	0.326834
TAL1	Homo_sapiens	ENSG00000162367	bHLH	ENSP00000294339.3;ENSP00000360951.1;ENSP00000510655.1;	6886	0.286803	0.363808	0.325846
BHLHE22	Homo_sapiens	ENSG00000180828	bHLH	ENSP00000318799.1;	27319	0.312316	0.336345	0.324383
MAFK	Homo_sapiens	ENSG00000198517	TF_bZIP	ENSP00000386009.1;ENSP00000344903.4;ENSP00000385437.2;	7975	0.470436	0.15705	0.322554
KLF9	Homo_sapiens	ENSG00000119138	zf-C2H2	ENSP00000366330.2;	687	0.419255	0.212251	0.319561
NFIC	Homo_sapiens	ENSG00000141905	CTF_NFI	ENSP00000465177.1;ENSP00000466647.1;ENSP00000465655.1;ENSP00000396843.2;ENSP00000378543.2;ENSP00000492983.1;ENSP00000342194.2;	4782	0.431613	0.195373	0.318429
ZNF366	Homo_sapiens	ENSG00000178175	zf-C2H2	ENSP00000313158.5;		0.287389	0.348206	0.318124
ZMIZ1	Homo_sapiens	ENSG00000108175	zf-MIZ	ENSP00000334474.5;	57178	0.388041	0.24309	0.317419
ETS1	Homo_sapiens	ENSG00000134954	ETS	ENSP00000376436.3;ENSP00000441430.1;ENSP00000324578.5;ENSP00000433500.1;	2113	0.282282	0.347211	0.315115
ZNF319	Homo_sapiens	ENSG00000166188	zf-C2H2	ENSP00000299237.2;	57567	0.394974	0.230077	0.3149
SNAI3	Homo_sapiens	ENSG00000185669	zf-C2H2	ENSP00000327968.5;	333929	0.340434	0.285847	0.3134
MITF	Homo_sapiens	ENSG00000187098	bHLH	ENSP00000509358.1;ENSP00000324443.5;ENSP00000377880.3;ENSP00000324246.6;ENSP00000510225.1;ENSP00000494105.1;ENSP00000391803.3;ENSP00000295600.8;ENSP00000418845.1;ENSP00000398639.1;ENSP00000509845.1;ENSP00000435909.1;	4286	0.292912	0.333376	0.313286
PRDM16	Homo_sapiens	ENSG00000142611	zf-C2H2	ENSP00000421400.1;ENSP00000425796.1;ENSP00000367643.2;ENSP00000426975.1;ENSP00000270722.5;	63976	0.394569	0.225302	0.312413
NR2F1	Homo_sapiens	ENSG00000175745	RXR-like	ENSP00000495740.1;ENSP00000481517.1;ENSP00000325819.3;		0.3589	0.263136	0.311809
ZNF362	Homo_sapiens	ENSG00000160094	zf-C2H2	ENSP00000446335.1;ENSP00000362527.5;	149076	0.399975	0.217882	0.311788
OSR1	Homo_sapiens	ENSG00000143867	zf-C2H2	ENSP00000272223.2;	130497	0.392993	0.219902	0.309004
VENTX	Homo_sapiens	ENSG00000151650	Homeobox	ENSP00000357556.5;	27287	0.379536	0.227824	0.305619
FOXC2	Homo_sapiens	ENSG00000176692	Fork_head	ENSP00000497759.1;	2303	0.269616	0.337659	0.304025
TCF21	Homo_sapiens	ENSG00000118526	bHLH	ENSP00000237316.3;ENSP00000356857.5;	6943	0.263568	0.340636	0.302597
STAT5B	Homo_sapiens	ENSG00000173757	STAT	ENSP00000293328.3;	6777	0.350779	0.250839	0.301637
NR2F2	Homo_sapiens	ENSG00000185551	RXR-like	ENSP00000401674.2;ENSP00000457112.1;ENSP00000389853.2;ENSP00000377726.2;ENSP00000377721.3;	7026	0.374097	0.219346	0.298684
CSRNP1	Homo_sapiens	ENSG00000144655	CSRNP_N	ENSP00000422532.1;ENSP00000273153.5;	64651	0.411633	0.176696	0.298683
ZBTB17	Homo_sapiens	ENSG00000116809	ZBTB	ENSP00000408483.1;ENSP00000438529.1;ENSP00000364895.4;ENSP00000364895.4;ENSP00000364885.2;ENSP00000364885.2;ENSP00000400827.1;	7709	0.432198	0.151109	0.298103
ZSCAN18	Homo_sapiens	ENSG00000121413	zf-C2H2	ENSP00000392653.1;ENSP00000468934.1;ENSP00000470123.1;ENSP00000412253.2;ENSP00000240727.5;	65982	0.404109	0.180746	0.296476
GLI1	Homo_sapiens	ENSG00000111087	zf-C2H2	ENSP00000441006.1;ENSP00000434408.1;ENSP00000437607.1;ENSP00000228682.2;ENSP00000436671.1;	2735	0.31522	0.275862	0.295667
CEBPD	Homo_sapiens	ENSG00000221869	TF_bZIP	ENSP00000386165.3;	1052	0.417895	0.162444	0.295441
ZNF831	Homo_sapiens	ENSG00000124203	zf-C2H2	ENSP00000360069.2;ENSP00000490240.1;	128611	0.300238	0.290377	0.295315
CDIP1	Homo_sapiens	ENSG00000089486	zf-LITAF-like	ENSP00000454994.1;ENSP00000466186.1;ENSP00000382508.2;ENSP00000455050.1;ENSP00000455462.1;ENSP00000457877.1;	29965	0.376886	0.205595	0.293595
ZNF316	Homo_sapiens	ENSG00000205903	zf-C2H2	ENSP00000477706.1;	100131017	0.393725	0.184354	0.292542
ZNFX1	Homo_sapiens	ENSG00000124201	Others			0.319208	0.26243	0.291075
TBX21	Homo_sapiens	ENSG00000073861	T-box	ENSP00000177694.1;		0.320571	0.260369	0.290758
SNAI1	Homo_sapiens	ENSG00000124216	zf-C2H2	ENSP00000244050.2;	6615	0.355744	0.208592	0.283838
NFATC2	Homo_sapiens	ENSG00000101096	RHD	ENSP00000477142.1;ENSP00000477342.1;ENSP00000360619.3;ENSP00000477370.1;ENSP00000379330.3;ENSP00000396471.1;	4773	0.307273	0.259454	0.28354
FOXF1	Homo_sapiens	ENSG00000103241	Fork_head	ENSP00000262426.4;	2294	0.236964	0.328263	0.283255
RELB	Homo_sapiens	ENSG00000104856	RHD	ENSP00000423287.1;ENSP00000221452.7;ENSP00000485826.1;	5971	0.366195	0.191998	0.281413
GATA2	Homo_sapiens	ENSG00000179348	zf-GATA	ENSP00000345681.2;ENSP00000400259.2;ENSP00000417074.1;	2624	0.33287	0.212567	0.273789
ZNF213	Homo_sapiens	ENSG00000085644	zf-C2H2	ENSP00000459177.1;ENSP00000460157.1;ENSP00000380087.3;ENSP00000459293.1;ENSP00000403892.3;	7760	0.385907	0.15193	0.27295
ZNF205	Homo_sapiens	ENSG00000122386	zf-C2H2	ENSP00000460890.1;ENSP00000219091.4;ENSP00000480401.1;ENSP00000371627.3;	7755	0.405112	0.123512	0.270078
ZNF500	Homo_sapiens	ENSG00000103199	zf-C2H2	ENSP00000445714.1;ENSP00000464747.1;ENSP00000219478.5;	26048	0.317942	0.207389	0.263531
RFX2	Homo_sapiens	ENSG00000087903	RFX	ENSP00000467736.1;ENSP00000465122.1;ENSP00000467166.1;ENSP00000352076.3;ENSP00000306335.4;	5990	0.327127	0.196365	0.262953
ELK3	Homo_sapiens	ENSG00000111145	ETS	ENSP00000446806.1;ENSP00000228741.3;ENSP00000449430.1;ENSP00000447857.1;	2004	0.276267	0.247607	0.261995
ZFPM1	Homo_sapiens	ENSG00000179588	zf-C2H2	ENSP00000326630.2;		0.333436	0.18667	0.261565
ZFP92	Homo_sapiens	ENSG00000189420	zf-C2H2	ENSP00000462054.1;	139735	0.238109	0.281465	0.259918
BATF	Homo_sapiens	ENSG00000156127	TF_bZIP	ENSP00000450486.1;ENSP00000286639.6;	10538	0.27684	0.236725	0.256894
KLF13	Homo_sapiens	ENSG00000169926	zf-C2H2	ENSP00000302456.3;ENSP00000452609.1;	51621	0.319074	0.188528	0.254962
TBX5	Homo_sapiens	ENSG00000089225	T-box	ENSP00000433292.1;ENSP00000309913.4;ENSP00000384152.3;ENSP00000337723.5;	6910	0.254829	0.251118	0.252974
ZBTB32	Homo_sapiens	ENSG00000011590	ZBTB	ENSP00000466524.1;ENSP00000376035.1;ENSP00000376035.1;ENSP00000262630.3;	27033	0.252789	0.251571	0.25218
SOX8	Homo_sapiens	ENSG00000005513	HMG	ENSP00000293894.3;		0.230935	0.25984	0.245442
ZNF837	Homo_sapiens	ENSG00000152475	zf-C2H2	ENSP00000405699.1;ENSP00000471478.1;	116412	0.329981	0.155729	0.244831
ZNF710	Homo_sapiens	ENSG00000140548	zf-C2H2	ENSP00000453147.1;ENSP00000268154.3;ENSP00000453404.1;		0.297678	0.187382	0.243316
NR1H3	Homo_sapiens	ENSG00000025434	THR-like	ENSP00000477707.1;ENSP00000412636.1;ENSP00000432073.1;ENSP00000403696.1;ENSP00000434650.1;ENSP00000415591.1;ENSP00000378793.3;ENSP00000403798.1;ENSP00000385073.1;ENSP00000384745.3;ENSP00000391005.1;ENSP00000387946.2;ENSP00000433271.1;ENSP00000420656.1;ENSP00000385801.1;	10062	0.301114	0.18304	0.242977
BHLHA15	Homo_sapiens	ENSG00000180535	bHLH	ENSP00000476312.1;ENSP00000326391.2;	168620	0.315238	0.164206	0.241182
SCX	Homo_sapiens	ENSG00000260428	bHLH	ENSP00000476384.1;	642658	0.259916	0.218387	0.239261
KLF15	Homo_sapiens	ENSG00000163884	zf-C2H2	ENSP00000296233.3;	28999	0.331046	0.142577	0.239062
ZNF503	Homo_sapiens	ENSG00000165655	Others			0.256479	0.218398	0.23753
JUND	Homo_sapiens	ENSG00000130522	TF_bZIP	ENSP00000252818.3;ENSP00000475153.2;	3727	0.359139	0.106666	0.236898
ZGPAT	Homo_sapiens	ENSG00000197114	Others		84619	0.300121	0.17066	0.236439
CAPN15	Homo_sapiens	ENSG00000103326	Others		6650	0.298364	0.166959	0.233729
ZFP36L1	Homo_sapiens	ENSG00000185650	zf-CCCH	ENSP00000450784.1;ENSP00000388402.2;ENSP00000450600.1;ENSP00000337386.3;	677	0.322641	0.131575	0.229316
ZNF662	Homo_sapiens	ENSG00000182983	zf-C2H2	ENSP00000405047.2;ENSP00000329264.6;	389114	0.243598	0.207126	0.225441
TCF23	Homo_sapiens	ENSG00000163792	bHLH	ENSP00000296096.5;	150921	0.278875	0.164696	0.222548
TOX2	Homo_sapiens	ENSG00000124191	HMG	ENSP00000350849.5;ENSP00000344724.3;ENSP00000390278.1;ENSP00000362090.1;	84969	0.266552	0.174817	0.221173
FOXP4	Homo_sapiens	ENSG00000137166	Fork_head	ENSP00000309823.4;ENSP00000386958.1;ENSP00000362148.3;ENSP00000362154.3;	116113	0.271955	0.168833	0.221012
ZNF219	Homo_sapiens	ENSG00000165804	zf-C2H2	ENSP00000388558.2;ENSP00000354206.3;ENSP00000450609.1;ENSP00000451969.1;ENSP00000450900.1;ENSP00000450803.1;ENSP00000392401.2;ENSP00000451212.1;ENSP00000451890.1;	51222	0.29643	0.137667	0.218494
ZMIZ2	Homo_sapiens	ENSG00000122515	zf-MIZ	ENSP00000265346.7;ENSP00000409648.1;ENSP00000396601.1;ENSP00000311778.4;ENSP00000414723.1;	83637	0.282599	0.111565	0.198594
HIF3A	Homo_sapiens	ENSG00000124440	bHLH	ENSP00000432809.1;	64344	0.251297	0.140912	0.196728
NR4A3	Homo_sapiens	ENSG00000119508	NGFIB-like	ENSP00000333122.1;ENSP00000482027.1;ENSP00000378531.2;ENSP00000340301.4;	8013	0.258097	0.12411	0.191998
EGR3	Homo_sapiens	ENSG00000179388	zf-C2H2	ENSP00000430310.1;ENSP00000318057.2;	1960	0.257665	0.117745	0.188662
FOXO1	Homo_sapiens	ENSG00000150907	Fork_head	ENSP00000368880.4;	2308	0.234635	0.133002	0.184311
NRL	Homo_sapiens	ENSG00000129535	TF_bZIP	ENSP00000380197.2;ENSP00000380193.1;ENSP00000452966.1;ENSP00000454062.2;ENSP00000380191.1;	4901	0.239285	0.10664	0.173751
HLF	Homo_sapiens	ENSG00000108924	TF_bZIP	ENSP00000461455.1;ENSP00000460572.1;ENSP00000402496.2;ENSP00000460296.1;ENSP00000226067.5;	3131	0.221729	0.122552	0.172578

## Sheet: Table S5
pathway	mean_cor_exper	mean_cor_tcga	mean_cor_all
ILK_Signaling_Pathway	0.583618	0.473454	0.528536
MAPK_Signaling_Pathway	0.586953	0.469327	0.52814
KEGG_Focal_adhesion_Main_Pathway	0.602964	0.449323	0.526143
Ras_Pathway	0.566026	0.451436	0.508731
reactome_Molecules_associated_with_elastic_fibres_Main_Pathway	0.550338	0.458542	0.50444
KEGG_Rap1_signaling_Main_Pathway	0.558897	0.444802	0.50185
Estrogen_Pathway	0.551889	0.44832	0.500105
KEGG_ECM_receptor_interaction_Main_Pathway	0.558759	0.44051	0.499635
KEGG_Ras_signaling_Main_Pathway	0.564747	0.432868	0.498808
reactome_O_glycosylation_of_TSR_domain_containing_proteins_Main_Pathway	0.526995	0.469396	0.498196
GPCR_Pathway	0.566715	0.426937	0.496826
ERK_Signaling_Pathway	0.534026	0.457629	0.495827
mTOR_Pathway_Microtubule_Organization	0.570593	0.419791	0.495192
mTOR_Pathway_Actin_Organization	0.562211	0.426707	0.494459
IGF1R_Signaling_Pathway	0.564046	0.422055	0.49305
chondroitin_sulfate_biosynthesis	0.56109	0.422508	0.491799
ILK_Signaling_Pathway_Epithelial_Mesenchymal_Transition_Tubulo_Interstitial_Fibrosis	0.531978	0.450746	0.491362
ILK_Signaling_Pathway_Cytoskeletal_Adhesion_Complexes	0.526317	0.452377	0.489347
reactome_SEMA3A_Plexin_repulsion_signaling_by_inhibiting_Integrin_adhesion_Main_Pathway	0.570292	0.406272	0.488282
reactome_Chondroitin_sulfate_biosynthesis_Main_Pathway	0.551535	0.425003	0.488269
reactome_Rho_GTPase_cycle_Main_Pathway	0.558358	0.417182	0.48777
mTOR_Pathway_Lipid_Synthesis	0.566777	0.408457	0.487617
reactome_Collagen_biosynthesis_and_modifying_enzymes_Main_Pathway	0.532846	0.44097	0.486908
reactome_Integrin_cell_surface_interactions_Main_Pathway	0.525854	0.443651	0.484752
cAMP_Pathway	0.536729	0.429227	0.482978
mTOR_Pathway	0.518166	0.44533	0.481748
CREB_Pathway	0.527468	0.433979	0.480723
reactome_G_alpha_12_13_signalling_events_Main_Pathway	0.543813	0.412108	0.47796
Akt_Signaling_Pathway	0.512399	0.443473	0.477936
reactome_Smooth_Muscle_Contraction_Main_Pathway	0.500105	0.447014	0.473559
biocarta_nfat_and_hypertrophy_of_the_heart__Main_Pathway	0.57816	0.363906	0.471033
reactome_A_tetrasaccharide_linker_sequence_is_required_for_GAG_synthesis_Main_Pathway	0.546052	0.394961	0.470506
TGF_beta_Signaling_in_Epithelial_mesenchymal_transition	0.513674	0.42585	0.469762
KEGG_Adrenergic_signaling_in_cardiomyocytes_Main_Pathway	0.526279	0.412712	0.469495
chondroitin_sulfate_biosynthesis_late_stages	0.537184	0.3994	0.468292
reactome_CS_DS_degradation_Main_Pathway	0.554152	0.377097	0.465625
IGF1R_Signaling_Pathway_Cell_Migration	0.520034	0.409333	0.464683
Erythropoietin_Pathway	0.528663	0.397741	0.463202
Ras_Signaling	0.506531	0.419667	0.463099
NCI_amb2_Integrin_signaling_Main_Pathway	0.496266	0.429378	0.462822
NCI_Signaling_events_regulated_by_Ret_tyrosine_kinase_Main_Pathway	0.535026	0.389236	0.462131
KEGG_Calcium_signaling_Main_Pathway	0.512683	0.410929	0.461806
p38_Signaling_Pathway	0.502162	0.421368	0.461765
NCI_PAR1_mediated_thrombin_signaling_events_Main_Pathway	0.533014	0.390066	0.46154
WNT_Pathway	0.513522	0.40811	0.460816
reactome_NRAGE_signals_death_through_JNK_Main_Pathway	0.531895	0.389511	0.460703
IP3_Pathway	0.499388	0.421919	0.460653
VEGF_Pathway	0.518021	0.399982	0.459002
biocarta_integrin_signaling_Main_Pathway	0.557056	0.360364	0.45871
KEGG_Protein_digestion_and_absorption_Main_Pathway	0.526912	0.390073	0.458493
KEGG_Proteoglycans_in_cancer_Main_Pathway	0.520789	0.395485	0.458137
JNK_Pathway	0.502232	0.413799	0.458015
NCI_S1P3_Main_Pathway	0.532608	0.38272	0.457664
NCI_Integrins_in_angiogenesis_Main_Pathway	0.515294	0.399508	0.457401
PAK_Pathway	0.488698	0.425679	0.457189
STATs_Pathway_Regulation_by_GH	0.544506	0.368393	0.456449
ILK_Signaling_Pathway_Loss_of_Occludin_Barrier_Dysfunction	0.499156	0.409021	0.454088
KEGG_Neurotrophin_signaling_Main_Pathway	0.509178	0.398867	0.454022
NCI_Angiopoietin_receptor_Tie2_mediated_signaling_Main_Pathway	0.51854	0.38867	0.453605
dermatan_sulfate_biosynthesis	0.521568	0.38354	0.452554
NCI_Sphingosine_1_phosphate_S1P_Main_Pathway	0.510035	0.394659	0.452347
NCI_Beta1_integrin_cell_surface_interactions_Main_Pathway	0.48756	0.416679	0.452119
NCI_PDGFR_beta_signaling_Main_Pathway	0.532027	0.371382	0.451705
NCI_S1P1_Main_Pathway	0.502042	0.401105	0.451573
reactome_Keratan_sulfate_biosynthesis_Main_Pathway	0.49992	0.402922	0.451421
KEGG_Hepatitis_B_Main_Pathway	0.544485	0.357547	0.451016
Regulation_of_Cytoskeleton_Remodeling_by_TGF_and_WNT	0.493847	0.405309	0.449578
Junctional_Cell_Adhesion_in_Endothelium	0.493285	0.404648	0.448966
TRH_Pathway	0.505991	0.391582	0.448787
NCI_Plexin_D1_Signaling_Main_Pathway	0.487336	0.409317	0.448327
MAPK_Signaling_Pathway_Gene_Expression_Cell_Proliferation_Cell_Survival_Tumorigenesis_Differentiation_Development_via_PXN_CREB3_RPS6KA5_RPS6KA6	0.510586	0.382402	0.446494
NCI_Plasma_membrane_estrogen_receptor_signaling_Main_Pathway	0.528474	0.364504	0.446489
GPCR_Pathway_Gene_Expression_via_JUN_NFKB2_ELK1_SRF_FOS_CREB3	0.52874	0.364153	0.446447
reactome_Sema4D_induced_cell_migration_and_growth_cone_collapse_Main_Pathway	0.520144	0.371632	0.445888
Integrin_based_Cell_Migration_and_Adhesion	0.475161	0.415995	0.445578
NCI_S1P1_Pathway__receptor_internalization_	0.489628	0.401082	0.445355
NCI_Thromboxane_A2_receptor_signaling_Pathway__MAPKKK_cascade_	0.526603	0.3638	0.445202
Smooth_Muscle_Tone_Regulation_by_G_protein_Coupled_Receptors	0.487339	0.400257	0.443798
KEGG_Leukocyte_transendothelial_migration_Main_Pathway	0.460475	0.422873	0.441674
reactome_HS_GAG_degradation_Main_Pathway	0.544839	0.338139	0.441489
JAK_STAT_Pathway_Nml_SOCS_BCL_XL_p21_Myc_Nos2_Gene_Expression_via_STAT2	0.483973	0.398066	0.44102
NCI_Syndecan_1_mediated_signaling_events_Main_Pathway	0.490744	0.388712	0.439728
Hedgehog_Signaling_in_Mammals_Pathway	0.486529	0.39266	0.439594
JAK_STAT_Pathway	0.489002	0.389806	0.439404
NCI_Alpha4_beta1_integrin_signaling_events_Pathway__cell_adhesion_	0.475695	0.402383	0.439039
NCI_Endothelins_Main_Pathway	0.500963	0.376253	0.438608
Chemotaxis_Driven_by_CCR4	0.472657	0.404387	0.438522
Ras_Pathway_Increased_T_cell_Adhesion	0.488885	0.387511	0.438198
KEGG_Pathways_in_cancer_Main_Pathway	0.472054	0.40362	0.437837
Chemotaxis_of_Immune_Cells_During_Allergic_Asthma_and_Eczema_Driven_by_CCR4	0.475151	0.400449	0.4378
reactome_Pre_NOTCH_Processing_in_Golgi_Main_Pathway	0.524673	0.350704	0.437689
NCI_Syndecan_4_mediated_signaling_events_Main_Pathway	0.49173	0.383318	0.437524
Cytoskeleton_Reorganization	0.48098	0.393246	0.437113
reactome_Elastic_fibre_formation_Main_Pathway	0.438296	0.434937	0.436616
KEGG_MAPK_signaling_Main_Pathway	0.476923	0.396305	0.436614
NCI_SHP2_signaling_Main_Pathway	0.499295	0.373204	0.43625
NCI_Syndecan_1_mediated_signaling_events_Pathway__Tumor_Cell_Invasion_	0.480439	0.390361	0.4354
Role_of_KITLG_in_Haematopoiesis	0.507641	0.3618	0.43472
KEGG_Glycosaminoglycan_biosynthesis_chondroitin_sulfate_dermatan_sulfate_Main_Pathway	0.478145	0.390721	0.434433
reactome_G_alpha_s_signalling_events_Main_Pathway	0.464958	0.400947	0.432953
biocarta_trka_receptor_signaling_Main_Pathway	0.51233	0.351639	0.431984
biocarta_adp_ribosylation_factor_Main_Pathway	0.514111	0.349231	0.431671
WNT_Pathway_Gene_Expression_via_CREB3	0.475003	0.387315	0.431159
NCI_Signaling_events_mediated_by_focal_adhesion_kinase_Main_Pathway	0.516248	0.34201	0.429129
Non_Junctional_Cell_Adhesion_in_Endothelium	0.472053	0.385572	0.428812
biocarta_tpo_signaling_Main_Pathway	0.52471	0.332725	0.428718
Target_drugs_pathway	0.473937	0.382969	0.428453
reactome_NICD_traffics_to_nucleus_Main_Pathway	0.540675	0.315937	0.428306
WNT_Pathway_PKC_Pathway	0.476331	0.380139	0.428235
Inside_out_Signaling_through_Integrins	0.449041	0.406798	0.427919
PAK_Pathway_Lamelliopodia_and_Filopodia_Outgrowth	0.448493	0.406911	0.427702
biocarta_vegf_hypoxia_and_angiogenesis_Main_Pathway	0.502051	0.353238	0.427644
KEGG_Glioma_Main_Pathway	0.480793	0.373888	0.42734
NCI_N_cadherin_signaling_events_Main_Pathway	0.536854	0.316709	0.426782
reactome_ECM_proteoglycans_Main_Pathway	0.455053	0.397785	0.426419
Outside_in_Signaling_through_Integrins	0.485274	0.367133	0.426203
NCI_Thromboxane_A2_receptor_signaling_Pathway__cAMP_biosynthetic_process_	0.514445	0.337937	0.426191
HGF_Pathway_Cell_Adhesion_and_Cell_Migration	0.471278	0.380612	0.425945
reactome_VEGFA_VEGFR2_Pathway_Main_Pathway	0.476478	0.373009	0.424743
IGF1R_Signaling_Pathway_Gene_Expression_Proliferation_Growth_Survival_via_NFAT5_CREB3	0.498792	0.350034	0.424413
NCI_Thromboxane_A2_receptor_signaling_Pathway__platelet_activation_	0.487588	0.359096	0.423342
reactome_NCAM1_interactions_Main_Pathway	0.430016	0.415039	0.422528
KEGG_Prostate_cancer_Main_Pathway	0.48135	0.362351	0.421851
ILK_Signaling_Pathway_Cell_Migration_Retraction	0.471761	0.371193	0.421477
HGF_Pathway	0.503473	0.33844	0.420956
PAK_Pathway_Actin_Organization	0.442378	0.399504	0.420941
Tight_Junctions	0.459043	0.382817	0.42093
Regulation_of_Cytoskeleton_Remodeling_by_Protein_Kinase_A	0.456352	0.385011	0.420682
NCI_Signaling_events_mediated_by_Stem_cell_factor_receptor_c_Kit__Main_Pathway	0.533996	0.307132	0.420564
ILK_Signaling_Pathway_Cell_Cycle_Proliferation	0.474546	0.365781	0.420164
KEGG_Staphylococcus_aureus_infection_Main_Pathway	0.439116	0.400266	0.419691
NCI_VEGFR3_signaling_in_lymphatic_endothelium_Main_Pathway	0.516956	0.322262	0.419609
NCI_Arf6_trafficking_events_Main_Pathway	0.481277	0.356758	0.419017
MAPK_Family_Pathway	0.453815	0.383982	0.418898
TGF_Beta_Pathway	0.461048	0.375457	0.418253
NCI_Plexin_D1_Signaling_Pathway__cell_adhesion_mediated_by_integrin_	0.454233	0.381856	0.418045
CXC_Chemokine_Receptor_Pathway	0.445276	0.388798	0.417037
reactome_Initial_triggering_of_complement_Main_Pathway	0.480729	0.352997	0.416863
KEGG_Cell_adhesion_molecules_CAMs__Main_Pathway	0.446309	0.387271	0.41679
NCI_PDGFR_beta_signaling_Pathway__chemotaxis_	0.488436	0.343308	0.415872
NGF_Pathway	0.482436	0.347365	0.4149
KEGG_Epstein_Barr_virus_infection_Main_Pathway	0.451453	0.377145	0.414299
Angiotensin_PTK2B_Pathway	0.493598	0.330838	0.412218
TRH_Influence_on_Cytoskeleton	0.47589	0.348313	0.412101
NCI_IL4_mediated_signaling_events_Main_Pathway	0.457722	0.366479	0.412101
PPAR_Pathway	0.459954	0.364102	0.412028
EGF_Pathway	0.497846	0.325245	0.411545
NCI_S1P2_Main_Pathway	0.50157	0.320326	0.410948
KEGG_Estrogen_signaling_Main_Pathway	0.492126	0.329325	0.410726
biocarta_nerve_growth_factor_pathway_ngf__Main_Pathway	0.555877	0.264948	0.410413
reactome_G_alpha_z_signalling_events_Main_Pathway	0.435802	0.38431	0.410056
VEGFR2_Signaling	0.495196	0.322604	0.4089
reactome_Dermatan_sulfate_biosynthesis_Main_Pathway	0.451368	0.366205	0.408786
KEGG_Choline_metabolism_in_cancer_Main_Pathway	0.502587	0.313133	0.40786
NCI_Beta2_integrin_cell_surface_interactions_Main_Pathway	0.43102	0.384139	0.407579
biocarta_bcr_signaling_Main_Pathway	0.470038	0.343867	0.406952
reactome_Vasopressin_regulates_renal_water_homeostasis_via_Aquaporins_Main_Pathway	0.440925	0.372513	0.406719
KEGG_Prolactin_signaling_Main_Pathway	0.453409	0.35994	0.406675
KEGG_Melanoma_Main_Pathway	0.428042	0.384742	0.406392
FAK_Pathway	0.524883	0.287775	0.406329
reactome_G_alpha_q_signalling_events_Main_Pathway	0.404101	0.407701	0.405901
KEGG_VEGF_signaling_Main_Pathway	0.464128	0.347411	0.405769
RANK_Signaling_in_Osteoclasts_Pathway	0.459741	0.349455	0.404598
Growth_Hormone_Signaling_Pathway	0.471829	0.336123	0.403976
PRL_Pathway	0.465566	0.341735	0.40365
biocarta_pdgf_signaling_Main_Pathway	0.522113	0.284942	0.403527
biocarta_the_igf_1_receptor_and_longevity_Main_Pathway	0.510533	0.296212	0.403372
NCI_Alpha4_beta1_integrin_signaling_events_Main_Pathway	0.423339	0.383358	0.403349
IL_2_Pathway	0.479023	0.327457	0.40324
RANK_Signaling_in_Osteoclasts_Pathway_Expression_of_Osteoclastic_Genes_via_JUN_NFAT5_NFKB2_MITF_FOS	0.474859	0.330869	0.402864
NCI_Endothelins_Pathway__cAMP_biosynthetic_process_	0.442671	0.362575	0.402623
KEGG_Sphingolipid_signaling_Main_Pathway	0.432137	0.371689	0.401913
PTEN_Pathway_Angiogenesis_and_Tumorigenesis	0.415947	0.387011	0.401479
IGF1R_Signaling_Pathway_Apoptosis	0.473088	0.327931	0.40051
KEGG_Tight_junction_Main_Pathway	0.444874	0.355287	0.400081
KEGG_Neuroactive_ligand_receptor_interaction_Main_Pathway	0.401038	0.398875	0.399957
NCI_Trk_receptor_signaling_mediated_by_PI3K_and_PLC_gamma_Main_Pathway	0.465085	0.333484	0.399284
Chemokine_Pathway	0.425738	0.372519	0.399129
NCI_Arf6_trafficking_events_Pathway__cell_adhesion_mediated_by_integrin_	0.424225	0.373928	0.399077
NCI_Alpha9_beta1_integrin_signaling_events_Main_Pathway	0.412774	0.384873	0.398824
reactome_Classical_antibody_mediated_complement_activation_Main_Pathway	0.452005	0.345165	0.398585
NCI_Integrins_in_angiogenesis_Pathway__angiogenesis_	0.440416	0.355661	0.398039
biocarta_role_of_erk5_in_neuronal_survival_Main_Pathway	0.454382	0.341597	0.39799
reactome_Sema3A_PAK_dependent_Axon_repulsion_Main_Pathway	0.43223	0.361871	0.397051
NCI_Neurotrophic_factor_mediated_Trk_receptor_signaling_Main_Pathway	0.453939	0.339817	0.396878
Interleukin_8_induced_Cell_Adhesion_and_Migration	0.453317	0.339742	0.39653
KEGG_Inflammatory_mediator_regulation_of_TRP_channels_Main_Pathway	0.425398	0.367358	0.396378
NCI_Signaling_events_mediated_by_VEGFR1_and_VEGFR2_Main_Pathway	0.495335	0.296795	0.396065
KEGG_Other_types_of_O_glycan_biosynthesis_Main_Pathway	0.432946	0.357692	0.395319
NCI_Thromboxane_A2_receptor_signaling_Pathway__chemotaxis_	0.445293	0.345198	0.395245
NCI_Regulation_of_nuclear_SMAD2_3_signaling_Main_Pathway	0.443568	0.345522	0.394545
NCI_Regulation_of_nuclear_SMAD2_3_signaling_Pathway__muscle_cell_differentiation_	0.469505	0.318995	0.39425
EGF_Pathway_Actin_Cytoskeletal_Rearrangement	0.474071	0.31434	0.394205
KEGG_Small_cell_lung_cancer_Main_Pathway	0.449872	0.337662	0.393767
NCI_p75_NTR_mediated_signaling_Pathway__neuron_projection_morphogenesis_	0.431493	0.35588	0.393687
NCI_Nongenotropic_Androgen_signaling_Pathway__cell_proliferation_	0.420874	0.36648	0.393677
reactome_Striated_Muscle_Contraction_Main_Pathway	0.416059	0.36908	0.392569
KEGG_Long_term_depression_Main_Pathway	0.440669	0.341167	0.390918
KEGG_Bacterial_invasion_of_epithelial_cells_Main_Pathway	0.44425	0.335317	0.389783
biocarta_role_of_U_00DF_arrestins_in_the_activation_and_targeting_of_map_kinases_Main_Pathway	0.411381	0.36774	0.389561
reactome_Thrombin_signalling_through_proteinase_activated_receptors_PARs__Main_Pathway	0.418048	0.360679	0.389364
reactome_VEGFR2_mediated_cell_proliferation_Main_Pathway	0.485563	0.292136	0.388849
KEGG_Notch_signaling_Main_Pathway	0.401036	0.376452	0.388744
KEGG_Thyroid_hormone_signaling_Main_Pathway	0.461302	0.315956	0.388629
biocarta__U_00DF_arrestins_in_gpcr_desensitization_Main_Pathway	0.406735	0.369874	0.388305
KEGG_Lysosome_Main_Pathway	0.473287	0.302671	0.387979
reactome_G_beta_gamma_signalling_through_PI3Kgamma_Main_Pathway	0.399892	0.375537	0.387715
reactome_Endogenous_sterols_Main_Pathway	0.410514	0.364707	0.387611
KEGG_Complement_and_coagulation_cascades_Main_Pathway	0.386037	0.388694	0.387366
NCI_Syndecan_4_mediated_signaling_events_Pathway__cell_migration_	0.470739	0.303337	0.387038
reactome_Retrograde_neurotrophin_signalling_Main_Pathway	0.450088	0.32398	0.387034
reactome_Role_of_phospholipids_in_phagocytosis_Main_Pathway	0.418582	0.354354	0.386468
WNT_Pathway_NFAT_Pathway	0.483739	0.288695	0.386217
KEGG_Transcriptional_misregulation_in_cancer_Main_Pathway	0.39234	0.380042	0.386191
biocarta_bioactive_peptide_induced_signaling_Main_Pathway	0.456071	0.316305	0.386188
reactome_Adrenaline_noradrenaline_inhibits_insulin_secretion_Main_Pathway	0.403077	0.367483	0.38528
NCI_EPO_signaling_Main_Pathway	0.494731	0.275035	0.384883
biocarta_epo_signaling_Main_Pathway	0.508756	0.260966	0.384861
TSPANs_Influence_on_Integrin_based_Cell_Migration_and_Adhesion	0.405074	0.363174	0.384124
Role_of_Rho_GTPases_in_of_Actin_Cytoskeleton_Organization	0.372028	0.395273	0.383651
FGFR_Signaling	0.495493	0.271278	0.383386
ErbB_Family_Pathway_Gene_Expression_via_JUN_FOS_ELK1	0.455494	0.310854	0.383174
reactome_cGMP_effects_Main_Pathway	0.39585	0.369933	0.382892
biocarta_pkc_catalyzed_phosphorylation_of_inhibitory_phosphoprotein_of_myosin_phosphatase_Main_Pathway	0.393022	0.372396	0.382709
reactome_Growth_hormone_receptor_signaling_Main_Pathway	0.444333	0.319464	0.381899
reactome_CRMPs_in_Sema3A_signaling_Main_Pathway	0.393645	0.370146	0.381896
biocarta_growth_hormone_signaling_Main_Pathway	0.449288	0.313941	0.381615
Growth_Hormone_Signaling_Pathway_Gene_Expression_via_SRF_ELK1_STAT5B_CEBPD_STAT1_STAT3	0.443958	0.31907	0.381514
KEGG_cGMP_PKG_signaling_Main_Pathway	0.45617	0.306854	0.381512
Lipoxins_Influence_on_Cell_Growth_and_Proliferation	0.429127	0.332699	0.380913
NCI_PDGFR_beta_signaling_Pathway__cell_migration_	0.422561	0.337859	0.38021
biocarta_ucalpain_and_friends_in_cell_spread_Main_Pathway	0.458441	0.301862	0.380151
KEGG_Endocrine_and_other_factor_regulated_calcium_reabsorption_Main_Pathway	0.431283	0.327709	0.379496
p38_Signaling_Pathway_Gene_Expression_Cell_Motility_Inflammation_Apoptosis_Osmoregulation_via_MEF2D_TP53_CREB1_ATF2_JUND_ETV1_NFKB2_AP2A1_MAX_FOSL1_CEBPG_ELK1_CDC25C_JUNB_STAT1_SP1_DDIT3_ELK4_CEBPA	0.488742	0.270071	0.379407
KEGG_Dopaminergic_synapse_Main_Pathway	0.404001	0.353564	0.378782
NCI_Thromboxane_A2_receptor_signaling_Main_Pathway	0.444957	0.310408	0.377682
KEGG_T_cell_receptor_signaling_Main_Pathway	0.437949	0.316109	0.377029
NCI_PAR1_mediated_thrombin_signaling_events_Pathway__cAMP_biosynthetic_process_	0.414646	0.337922	0.376284
biocarta_agrin_in_postsynaptic_differentiation_Main_Pathway	0.421651	0.330271	0.375961
NCI_Beta3_integrin_cell_surface_interactions_Main_Pathway	0.387211	0.363428	0.375319
NCI_Signaling_events_regulated_by_Ret_tyrosine_kinase_Pathway__lamellipodium_assembly_	0.420685	0.329293	0.374989
NCI_Arf1_Main_Pathway	0.49066	0.259252	0.374956
KEGG_Vasopressin_regulated_water_reabsorption_Main_Pathway	0.464144	0.284097	0.374121
NCI_PDGFR_alpha_signaling_Main_Pathway	0.496009	0.252004	0.374007
KEGG_Serotonergic_synapse_Main_Pathway	0.428492	0.319358	0.373925
NCI_Nongenotropic_Androgen_signaling_Main_Pathway	0.416509	0.33074	0.373624
Regulation_of_Cell_Migration_and_Proliferation_by_Somatostatin_Receptor	0.431837	0.314595	0.373216
biocarta_ctcf_first_multivalent_nuclear_factor_Main_Pathway	0.419709	0.324953	0.372331
NGF_Pathway_Gene_Expression_via_MYC_ELK1_CREB3_NFKB2	0.459305	0.284761	0.372033
NCI_Nongenotropic_Androgen_signaling_Pathway__apoptosis_	0.39084	0.350762	0.370801
NCI_Regulation_of_nuclear_SMAD2_3_signaling_Pathway__Pathway_degradation_of_SMAD3_	0.445278	0.295307	0.370292
reactome_Thromboxane_signalling_through_TP_receptor_Main_Pathway	0.391907	0.347805	0.369856
reactome_HS_GAG_biosynthesis_Main_Pathway	0.440135	0.299214	0.369675
Erythropoietin_Pathway_Cell_Survival	0.456314	0.282683	0.369499
SMAD_Signaling_Network_Pathway	0.426033	0.312495	0.369264
NCI_Netrin_mediated_signaling_events_Main_Pathway	0.415887	0.321949	0.368918
Chemokine_Pathway_Internalization_Degradation_Recycling	0.485935	0.251733	0.368834
STAT3_Pathway_Growth_Arrest_and_Differentiation	0.391065	0.346507	0.368786
biocarta_phosphorylation_of_mek1_by_cdk5_p35_down_regulates_the_map_kinase_Main_Pathway	0.481091	0.255822	0.368456
NCI_Plasma_membrane_estrogen_receptor_signaling_Pathway__cell_adhesion_	0.395493	0.34116	0.368326
cAMP_Pathway_Myocardial_Contraction	0.396194	0.339693	0.367943
D_myo_inositol__1_4_5__trisphosphate_biosynthesis	0.469068	0.266174	0.367621
biocarta_il_3_signaling_Main_Pathway	0.425143	0.308244	0.366693
FLT3_Signaling_Pathway	0.449126	0.282846	0.365986
KEGG_Regulation_of_lipolysis_in_adipocytes_Main_Pathway	0.474914	0.254565	0.364739
CDK5_Pathway_in_Central_Nervous_System	0.455052	0.274308	0.36468
KEGG_Fc_gamma_R_mediated_phagocytosis_Main_Pathway	0.375307	0.352956	0.364132
KEGG_TNF_signaling_Main_Pathway	0.412253	0.315286	0.36377
NCI_Urokinase_type_plasminogen_activator_uPA_and_uPAR_mediated_signaling_Main_Pathway	0.364347	0.362327	0.363337
Chemotaxis_Driven_by_C5a	0.351926	0.374705	0.363315
KEGG_GnRH_signaling_Main_Pathway	0.417778	0.308431	0.363104
Regulation_of_Cell_Migration_by_Platelet_derived_Growth_Factors	0.392144	0.333536	0.36284
reactome_Glucagon_signaling_in_metabolic_regulation_Main_Pathway	0.383582	0.34085	0.362216
NCI_Signaling_mediated_by_p38_alpha_and_p38_beta_Main_Pathway	0.475679	0.247475	0.361577
KEGG_Glycosphingolipid_biosynthesis_ganglio_series_Main_Pathway	0.380326	0.342767	0.361546
NCI_PAR1_mediated_thrombin_signaling_events_Pathway__platelet_aggregation_	0.426705	0.296035	0.36137
biocarta_activation_of_camp_dependent_protein_kinase_pka_Main_Pathway	0.368728	0.353768	0.361248
reactome_EPHA_mediated_growth_cone_collapse_Main_Pathway	0.402611	0.318825	0.360718
KEGG_Pertussis_Main_Pathway	0.444044	0.2765	0.360272
reactome_PKA_activation_in_glucagon_signalling_Main_Pathway	0.419312	0.300698	0.360005
NCI_ALK1_signaling_events_Main_Pathway	0.402341	0.317427	0.359884
EGF_Pathway_Gene_Expression_via_FOS_NFKB2_MYC_STAT1_ELK1_STAT3_JUN	0.443854	0.274677	0.359265
Development_of_Immune_Synapse	0.394386	0.324059	0.359223
KEGG_cAMP_signaling_Main_Pathway	0.412953	0.304068	0.358511
PAK_Pathway_Contractility_Stress_Fibres_and_Focal_Adhesion	0.366089	0.3509	0.358495
VEGF_Pathway_Prostaglandin_Production	0.44726	0.269512	0.358386
reactome_EPH_ephrin_mediated_repulsion_of_cells_Main_Pathway	0.390742	0.325103	0.357922
NCI_Neurotrophic_factor_mediated_Trk_receptor_signaling_Pathway__Schwann_cell_development_	0.386542	0.329066	0.357804
Nicotine_Influence_on_Glutamatergic_Neurons	0.342388	0.372765	0.357577
D_imyoi_inositol_145_trisphosphate_biosynthesis	0.453428	0.260734	0.357081
IP3_Pathway_Gene_Expression_via_CREB3_NFATC2_MEF2D	0.450618	0.263155	0.356886
NCI_Integrin_linked_kinase_signaling_Main_Pathway	0.410608	0.303019	0.356814
reactome_G_alpha_i_signalling_events_Main_Pathway	0.34016	0.373216	0.356688
Slit_Robo_Pathway	0.358342	0.354669	0.356505
Integrins_Signaling_in_Natural_Killer_Cells	0.433391	0.279616	0.356504
reactome_Nuclear_Receptor_transcription_Main_Pathway	0.430756	0.281981	0.356369
NCI_PAR1_mediated_thrombin_signaling_events_Pathway__MAPKKK_cascade_	0.416523	0.295992	0.356257
NCI_Calcineurin_regulated_NFAT_dependent_transcription_in_lymphocytes_Main_Pathway	0.448173	0.264194	0.356184
KEGG_Gastric_acid_secretion_Main_Pathway	0.421541	0.290426	0.355984
NCI_Ceramide_signaling_Pathway__cell_survival_	0.432583	0.279254	0.355919
NCI_EPHA_forward_signaling_Main_Pathway	0.400177	0.311437	0.355807
reactome_Phagosomal_maturation_early_endosomal_stage__Main_Pathway	0.390574	0.320636	0.355605
KEGG_Osteoclast_differentiation_Main_Pathway	0.387425	0.323364	0.355394
KEGG_NF_kappa_B_signaling_Main_Pathway	0.378059	0.33212	0.35509
NCI_PAR1_mediated_thrombin_signaling_events_Pathway__regulation_of_vascular_permeability_	0.45254	0.257596	0.355068
biocarta_mapkinase_signaling_Main_Pathway	0.460752	0.247126	0.353939
ILK_Signaling_Pathway_Cell_Motility	0.386855	0.32097	0.353912
reactome_GPVI_mediated_activation_cascade_Main_Pathway	0.367609	0.340187	0.353898
KEGG_Cholinergic_synapse_Main_Pathway	0.375175	0.332482	0.353828
reactome_temp_Post_translational_modification_synthesis_of_GPI_anchored_proteins	0.355734	0.351723	0.353728
biocarta_regulation_of_pgc_1a_Main_Pathway	0.438238	0.269102	0.35367
biocarta_fc_epsilon_receptor_i_signaling_in_mast_cells_Main_Pathway	0.428472	0.278772	0.353622
biocarta_regulation_of_bad_phosphorylation_Main_Pathway	0.401435	0.305312	0.353374
KEGG_Insulin_secretion_Main_Pathway	0.375058	0.330985	0.353021
reactome_Ion_transport_by_P_type_ATPases_Main_Pathway	0.400178	0.305795	0.352987
NCI_Glypican_1_network_Main_Pathway	0.374383	0.331156	0.352769
MAPK_Signaling_Pathway_Gene_Expression_Apoptosis_Inflammation_Tumorigenesis_via_MYC_HSF1_STAT2	0.403402	0.30197	0.352686
NCI_Calcium_signaling_in_the_CD4_TCR_Main_Pathway	0.478089	0.226937	0.352513
KEGG_Morphine_addiction_Main_Pathway	0.452454	0.252341	0.352397
Chemotaxis_Driven_by_IL_8_and_LTB4	0.336229	0.368257	0.352243
NCI_Notch_signaling_Main_Pathway	0.416593	0.28773	0.352161
NCI_Arf6_signaling_events_Main_Pathway	0.408129	0.296101	0.352115
reactome_Regulation_of_IFNA_signaling_Main_Pathway	0.468441	0.234786	0.351613
Akt_Pathway_Regulation_by_GH	0.460852	0.242317	0.351584
NCI_IFN_gamma_Main_Pathway	0.480284	0.222476	0.35138
KEGG_Glycosaminoglycan_degradation_Main_Pathway	0.461677	0.241078	0.351377
reactome_Glucagon_like_Peptide_1_GLP1_regulates_insulin_secretion_Main_Pathway	0.358755	0.343729	0.351242
reactome_Activated_point_mutants_of_FGFR2_Main_Pathway	0.379059	0.323374	0.351217
cAMP_Pathway_Fatty_Acid_Metabolism	0.389242	0.312323	0.350782
reactome_Adenylate_cyclase_inhibitory_Main_Pathway	0.390896	0.310593	0.350744
NGF_Pathway_Apoptosis	0.419778	0.28163	0.350704
ATM_Pathway_G2_Mitosis_progression	0.440104	0.26061	0.350357
biocarta_calcium_signaling_by_hbx_of_hepatitis_b_virus_Main_Pathway	0.490037	0.210381	0.350209
biocarta_activation_of_pkc_through_g_protein_coupled_receptors_Main_Pathway	0.345929	0.353751	0.34984
reactome_Interleukin_receptor_SHC_signaling_Main_Pathway	0.392568	0.306455	0.349511
KEGG_Chronic_myeloid_leukemia_Main_Pathway	0.418809	0.279403	0.349106
NCI_Beta5_beta6_beta7_and_beta8_integrin_cell_surface_interactions_Main_Pathway	0.350596	0.3473	0.348948
EGF_Pathway_Cell_Survival	0.414809	0.280097	0.347453
biocarta_phospholipids_as_signalling_intermediaries_Main_Pathway	0.395011	0.299872	0.347441
KEGG_Fc_epsilon_RI_signaling_Main_Pathway	0.381301	0.3128	0.34705
NCI_BCR_signaling_Main_Pathway	0.413553	0.280023	0.346788
reactome_Antigen_activates_B_Cell_Receptor_BCR_leading_to_generation_of_second_messengers_Main_Pathway	0.3718	0.321561	0.34668
NCI_Ceramide_signaling_Pathway__negative_regulation_of_cell_cycle_	0.421532	0.271075	0.346304
reactome_MHC_class_II_antigen_presentation_Main_Pathway	0.399517	0.293047	0.346282
NCI_Ephrin_B_reverse_signaling_Pathway__angiogenesis_	0.386395	0.304959	0.345677
KEGG_Dilated_cardiomyopathy_Main_Pathway	0.36661	0.3226	0.344605
KEGG_Central_carbon_metabolism_in_cancer_Main_Pathway	0.420999	0.267259	0.344129
NCI_Ephrin_B_reverse_signaling_Pathway__cell_adhesion_	0.390081	0.296673	0.343377
KEGG_Alcoholism_Main_Pathway	0.348667	0.337482	0.343074
reactome_Prostacyclin_signalling_through_prostacyclin_receptor_Main_Pathway	0.342065	0.344011	0.343038
biocarta_actions_of_nitric_oxide_in_the_heart_Main_Pathway	0.373471	0.312206	0.342838
KEGG_HIF_1_signaling_Main_Pathway	0.386576	0.29812	0.342348
Ras_Pathway_Cell_Cell_Junctions	0.387751	0.296337	0.342044
Chemokine_Ligand_2_Signaling	0.362333	0.321385	0.341859
KEGG_Inositol_phosphate_metabolism_Main_Pathway	0.404004	0.278049	0.341026
STAT3_Pathway	0.359086	0.322157	0.340621
KEGG_Prion_diseases_Main_Pathway	0.391919	0.287235	0.339577
reactome_Signaling_by_SCF_KIT_Main_Pathway	0.399122	0.279274	0.339198
cAMP_Pathway_Cytokine_Production	0.372262	0.305317	0.33879
NCI_IL8_and_CXCR1_mediated_signaling_events_Main_Pathway	0.367496	0.309882	0.338689
HA_syntesis_pathway	0.421488	0.253802	0.337645
reactome_Regulation_of_actin_dynamics_for_phagocytic_cup_formation_Main_Pathway	0.35377	0.320624	0.337197
NCI_Ceramide_signaling_Pathway__ganglioside_biosynthetic_process_	0.407528	0.266473	0.337
NCI_p75_NTR_mediated_signaling_Main_Pathway	0.36866	0.305133	0.336897
reactome_G_protein_activation_Main_Pathway	0.343147	0.330146	0.336646
reactome_Ras_activation_uopn_Ca2_infux_through_NMDA_receptor_Main_Pathway	0.366546	0.306117	0.336331
NCI_RXR_and_RAR_heterodimerization_with_other_nuclear_receptor_Main_Pathway	0.453881	0.218426	0.336154
reactome_Intrinsic_Pathway_Main_Pathway	0.367223	0.304784	0.336003
KEGG_Circadian_entrainment_Main_Pathway	0.3558	0.315423	0.335612
reactome_Presynaptic_function_of_Kainate_receptors_Main_Pathway	0.342715	0.327324	0.33502
Ephrin_B_Pathway	0.332295	0.337702	0.334998
KEGG_Colorectal_cancer_Main_Pathway	0.40006	0.26897	0.334515
phospholipases	0.421269	0.247707	0.334488
reactome_Generation_of_second_messenger_molecules_Main_Pathway	0.373912	0.293234	0.333573
reactome_Glutamate_Neurotransmitter_Release_Cycle_Main_Pathway	0.369069	0.297722	0.333395
FLT3_Signaling_Pathway_Transcription_via_ELK3_MAPK12_CREB3_STAT2	0.441262	0.223691	0.332476
superpathway_of_inositol_phosphate_compounds	0.390102	0.273209	0.331656
KEGG_Toll_like_receptor_signaling_Main_Pathway	0.399045	0.264251	0.331648
reactome_Chylomicron_mediated_lipid_transport_Main_Pathway	0.377965	0.284513	0.331239
NCI_TCR_signaling_in_naive_CD4_T_cells_Main_Pathway	0.373361	0.288883	0.331122
biocarta_regulation_of_eif_4e_and_p70s6_kinase_Main_Pathway	0.370151	0.291867	0.331009
KEGG_Hematopoietic_cell_lineage_Main_Pathway	0.353835	0.306728	0.330281
reactome_Effects_of_PIP2_hydrolysis_Main_Pathway	0.373438	0.286552	0.329995
KEGG_Ovarian_steroidogenesis_Main_Pathway	0.401925	0.256354	0.32914
reactome_G_beta_gamma_signalling_through_PLC_beta_Main_Pathway	0.340068	0.317813	0.328941
KEGG_Natural_killer_cell_mediated_cytotoxicity_Main_Pathway	0.363231	0.293514	0.328373
biocarta_phospholipids_as_signalling_intermediaries_Pathway__lamellipodium_assembly_	0.401191	0.255497	0.328344
IL_10_Pathway	0.369271	0.287329	0.3283
KEGG_ErbB_signaling_Main_Pathway	0.381256	0.274467	0.327861
NCI_Ceramide_signaling_Main_Pathway	0.414523	0.239952	0.327237
reactome_Ca2_Main_Pathway	0.324425	0.329934	0.327179
biocarta_chrebp_regulation_by_carbohydrates_and_camp_Main_Pathway	0.331466	0.322338	0.326902
ATM_Pathway_G2_M_Checkpoint_Arrest	0.433272	0.220037	0.326654
NCI_BCR_signaling_Pathway__cytokine_secretion_	0.415217	0.237545	0.326381
reactome_Signaling_by_NOTCH4_Main_Pathway	0.365656	0.286931	0.326293
D_myo_inositol_5_phosphate_metabolism	0.437599	0.214812	0.326205
reactome_WNT5A_dependent_internalization_of_FZD2_FZD5_and_ROR2_Main_Pathway	0.387151	0.265015	0.326083
NCI_Neurotrophic_factor_mediated_Trk_receptor_signaling_Pathway__neuron_projection_morphogenesis_	0.356108	0.295926	0.326017
PTEN_Pathway_Proliferation_CyclinA2_Geminin_AuroraA_PLK1	0.315621	0.334758	0.32519
IL_2_Pathway_Gene_Expression_via_FYN_LYN_RPS6KB1_PTK2B	0.361205	0.288986	0.325095
KEGG_B_cell_receptor_signaling_Main_Pathway	0.343854	0.305842	0.324848
biocarta_toll_like_receptor_Main_Pathway	0.374602	0.274581	0.324592
NGF_Pathway_Neurite_Outgrowth_and_Differentiation	0.371493	0.27706	0.324276
biocarta_endocytotic_role_of_ndk_phosphins_and_dynamin_Main_Pathway	0.373675	0.273997	0.323836
Chemokine_Pathway_Cell_Activation	0.386955	0.260704	0.323829
KEGG_Glycerophospholipid_metabolism_Main_Pathway	0.395652	0.251827	0.323739
KEGG_Acute_myeloid_leukemia_Main_Pathway	0.369602	0.277666	0.323634
reactome_temp_Immunoregulatory_interactions_between_a_Lymphoid_and_a_non_Lymphoid_cell	0.34661	0.300645	0.323627
NCI_Class_I_PI3K_signaling_events_Main_Pathway	0.365424	0.281263	0.323344
NCI_IL27_mediated_signaling_events_Main_Pathway	0.394331	0.251742	0.323036
reactome_temp_Nuclear_Receptor_transcription_pathway	0.384504	0.260555	0.322529
reactome_Metabolism_of_Angiotensinogen_to_Angiotensins_Main_Pathway	0.351366	0.292248	0.321807
reactome_Translocation_of_ZAP_70_to_Immunological_synapse_Main_Pathway	0.368016	0.275421	0.321719
biocarta_prion_Main_Pathway	0.336516	0.305833	0.321174
NCI_IL8_and_CXCR2_mediated_signaling_events_Main_Pathway	0.347669	0.293528	0.320599
NCI_Alpha_synuclein_signaling_Pathway__neuron_apoptosis_	0.360325	0.280811	0.320568
reactome_VEGFR2_mediated_vascular_permeability_Main_Pathway	0.368876	0.271883	0.320379
CCR3_Pathway_in_Eosinophils	0.319513	0.320559	0.320036
Tumour_Infiltration_Pathway	0.349568	0.289655	0.319611
reactome_Signaling_by_BMP_Main_Pathway	0.309004	0.330187	0.319595
cAMP_Pathway_Cell_Growth	0.343713	0.295354	0.319533
biocarta_il_2_signaling_Main_Pathway	0.360537	0.278428	0.319482
Role_of_NTN1_in_Axon_Pathfinding	0.356374	0.280371	0.318373
NCI_Role_of_Calcineurin_dependent_NFAT_signaling_in_lymphocytes_Main_Pathway	0.406059	0.230258	0.318158
KEGG_Jak_STAT_signaling_Main_Pathway	0.32966	0.306381	0.318021
reactome_Immunoregulatory_interactions_between_a_Lymphoid_and_a_non_Lymphoid_cell_v1	0.352101	0.283402	0.317752
NCI_Posttranslational_regulation_of_adherens_junction_stability_and_dissassembly_Pathway__axonogenesis_	0.358889	0.27633	0.31761
reactome_Signaling_by_FGFR_mutants_Main_Pathway	0.345324	0.289372	0.317348
reactome_FCERI_mediated_Ca_2_mobilization_Main_Pathway	0.351234	0.282273	0.316754
NCI_HIF_1_alpha_transcription_factor_network_Main_Pathway	0.468558	0.164772	0.316665
biocarta_t_cell_receptor_signaling_Main_Pathway	0.378511	0.254366	0.316439
reactome_Laminin_interactions_Main_Pathway	0.334311	0.298314	0.316313
reactome_Pyrimidine_catabolism_Main_Pathway	0.358812	0.273456	0.316134
NCI_LPA_receptor_mediated_events_Main_Pathway	0.452368	0.178125	0.315247
KEGG_Chemokine_signaling_Main_Pathway	0.325251	0.304307	0.314779
NCI_IL2_mediated_signaling_events_Main_Pathway	0.391727	0.237518	0.314623
reactome_ADP_signalling_through_P2Y_purinoceptor_1_Main_Pathway	0.349074	0.280029	0.314552
NCI_TNF_receptor_signaling_pathway__Main_Pathway	0.421538	0.206602	0.31407
cAMP_Pathway_Chemotaxis	0.337185	0.290588	0.313887
NCI_PAR1_mediated_thrombin_signaling_events_Pathway__positive_regulation_of_stress_fiber_assembly_	0.406086	0.221148	0.313617
Ras_Pathway_Apoptosis	0.355263	0.271716	0.313489
reactome_PD_1_signaling_Main_Pathway	0.35885	0.268021	0.313435
Regulation_of_Repulsive_Axonal_Pathfinding	0.34796	0.278459	0.31321
reactome_Interleukin_2_signaling_Main_Pathway	0.345877	0.28026	0.313069
KEGG_Type_I_diabetes_mellitus_Main_Pathway	0.364577	0.261437	0.313007
KEGG_Platelet_activation_Main_Pathway	0.315036	0.310553	0.312795
KEGG_Asthma_Main_Pathway	0.352132	0.273095	0.312614
NCI_p38_MAPK_signaling_Main_Pathway	0.393783	0.230991	0.312387
NCI_Reelin_signaling_Main_Pathway	0.354359	0.270305	0.312332
NCI_Downstream_signaling_in_naive_CD8_T_cells_Main_Pathway	0.375504	0.249057	0.312281
Estrogen_Pathway_Anti_Apoptosis	0.34538	0.279132	0.312256
reactome_Constitutive_PI3K_AKT_Signaling_in_Cancer_Main_Pathway	0.44839	0.175016	0.311703
NCI_Notch_signaling_Pathway__oligodendrocyte_development_	0.344428	0.278083	0.311255
NCI_EPHA_forward_signaling_Pathway__proteasomal_ubiquitin_dependent_protein_catabolic_process_	0.350803	0.271528	0.311166
reactome_HDL_mediated_lipid_transport_Main_Pathway	0.3427	0.279428	0.311064
ILK_Signaling_Pathway_Actin_Polymerization_Cytoskeletal_Reorganization	0.360523	0.261102	0.310812
reactome_Phosphorylation_of_CD3_and_TCR_zeta_chains_Main_Pathway	0.348308	0.272479	0.310393
JNK_Pathway_Gene_Expression_Apoptosis_Inflammation_Tumorigenesis_Cell_Migration_via_SMAD4_STAT4_HSF1_TP53_MAP2_DCX_ATF2_NFATC3_SPIRE1_MAP1B_TCF15_ELK1_BCL2_JUN_PXN_NFATC2	0.328092	0.292668	0.31038
NCI_CXCR4_mediated_signaling_events_Main_Pathway	0.358737	0.261651	0.310194
NCI_TCR_signaling_in_naive_CD4_T_cells_Pathway__proteasomal_ubiquitin_dependent_protein_catabolic_process_	0.346522	0.273743	0.310133
NCI_Signaling_events_mediated_by_VEGFR1_and_VEGFR2_Pathway__regulation_of_vascular_permeability_	0.397344	0.222094	0.309719
NCI_PAR4_mediated_thrombin_signaling_events_Main_Pathway	0.345624	0.273508	0.309566
KEGG_Phosphatidylinositol_signaling_system_Main_Pathway	0.347668	0.27136	0.309514
biocarta_aspirin_blocks_signaling_pathway_involved_in_platelet_activation_Main_Pathway	0.36836	0.249143	0.308751
reactome_Trafficking_and_processing_of_endosomal_TLR_Main_Pathway	0.315719	0.299729	0.307724
NCI_Ephrin_B_reverse_signaling_Main_Pathway	0.342317	0.271677	0.306997
biocarta_signaling_pathway_from_g_protein_families_Main_Pathway	0.357073	0.25583	0.306451
Calcium2__Signaling	0.413892	0.198705	0.306298
D_imyoi_inositol_5_phosphate_metabolism	0.43038	0.181063	0.305722
Gamma_Aminobutyric_Acid_A_Receptor_Pathway	0.406031	0.205161	0.305596
KEGG_Toxoplasmosis_Main_Pathway	0.329906	0.280585	0.305245
NCI_Signaling_events_mediated_by_the_Hedgehog_family_Main_Pathway	0.389506	0.220475	0.30499
KEGG_Pancreatic_secretion_Main_Pathway	0.337808	0.271885	0.304847
reactome_FCGR_activation_Main_Pathway	0.323558	0.286033	0.304795
reactome_Glycosphingolipid_metabolism_Main_Pathway	0.384792	0.224456	0.304624
TRAF_Pathway	0.326714	0.282261	0.304487
reactome_regulation_of_FZD_by_ubiquitination_Main_Pathway	0.313814	0.294247	0.304031
reactome_Signaling_by_NOTCH3_Main_Pathway	0.338983	0.267767	0.303375
NCI_IL2_mediated_signaling_events_Pathway__natural_killer_cell_mediated_cytotoxicity_	0.361079	0.245473	0.303276
ErbB_Family_Pathway	0.36044	0.245421	0.30293
NCI_CXCR4_mediated_signaling_events_Pathway__cell_proliferation_	0.328702	0.27667	0.302686
NCI_BMP_receptor_signaling_Main_Pathway	0.303557	0.300836	0.302197
reactome_WNT_ligand_biogenesis_and_trafficking_Main_Pathway	0.291949	0.312052	0.302001
biocarta_role_of_erbb2_in_signal_transduction_and_oncology_Main_Pathway	0.424603	0.179335	0.301969
NCI_Regulation_of_RAC1_activity_Main_Pathway	0.284736	0.319162	0.301949
KEGG_Taurine_and_hypotaurine_metabolism_Main_Pathway	0.321833	0.28146	0.301647
KEGG_Ether_lipid_metabolism_Main_Pathway	0.363749	0.238484	0.301116
KEGG_Renin_angiotensin_system_Main_Pathway	0.313794	0.288131	0.300963
NCI_CXCR4_mediated_signaling_events_Pathway__chemotaxis_	0.363876	0.237587	0.300731
KEGG_Non_small_cell_lung_cancer_Main_Pathway	0.361825	0.238547	0.300186
WNT_Pathway_Cell_Survival	0.385132	0.214463	0.299797
KEGG_Cytosolic_DNA_sensing_Main_Pathway	0.355404	0.243561	0.299483
biocarta_nfkb_activation_by_nontypeable_hemophilus_influenzae_Main_Pathway	0.356566	0.241978	0.299272
NCI_Signaling_events_mediated_by_focal_adhesion_kinase_Pathway__cell_migration_	0.327546	0.269639	0.298593
NCI_Alpha_synuclein_signaling_Pathway__Pathway_negative_regulation_of_transcription_via_TOR1A_SNCA_STUB1_FKBP1A_	0.328094	0.267725	0.29791
NCI_Alpha_synuclein_signaling_Main_Pathway	0.337877	0.257804	0.297841
NCI_Syndecan_2_mediated_signaling_events_Main_Pathway	0.33015	0.26526	0.297705
reactome_Norepinephrine_Neurotransmitter_Release_Cycle_Main_Pathway	0.332169	0.262886	0.297527
HGF_Pathway_Anoikis	0.379929	0.21284	0.296385
NCI_IL6_mediated_signaling_events_Main_Pathway	0.355964	0.236369	0.296166
CDK5_Signaling_in_Neurons	0.336202	0.256073	0.296138
KEGG_Nicotinate_and_nicotinamide_metabolism_Main_Pathway	0.344304	0.247917	0.29611
biocarta_il_7_signal_transduction_Main_Pathway	0.324742	0.265821	0.295281
NCI_p75_NTR_mediated_signaling_Pathway__neuron_apoptosis_	0.303333	0.286825	0.295079
reactome_PECAM1_interactions_Main_Pathway	0.311037	0.278779	0.294908
ICOS_signaling_in_T_helper_cells	0.324819	0.263541	0.29418
reactome_Integrin_alphaIIb_beta3_signaling_Main_Pathway	0.333786	0.253971	0.293878
reactome_Synthesis_of_Prostaglandins_PG_and_Thromboxanes_TX__Main_Pathway	0.370891	0.216535	0.293713
reactome_Rap1_signalling_Main_Pathway	0.336419	0.250955	0.293687
NCI_IL2_signaling_events_mediated_by_PI3K_Pathway__cell_survival_	0.344543	0.242578	0.29356
biocarta_role_of_mal_in_rho_mediated_activation_of_srf_Main_Pathway	0.386077	0.199703	0.29289
NCI_Retinoic_acid_receptors_mediated_signaling_Pathway__proteasomal_ubiquitin_dependent_protein_catabolic_process_	0.395343	0.188775	0.292059
KEGG_Aldosterone_regulated_sodium_reabsorption_Main_Pathway	0.301458	0.281997	0.291728
NCI_JNK_signaling_in_the_CD4_TCR_Main_Pathway	0.332579	0.250448	0.291513
reactome_Phospholipase_C_mediated_cascade_Main_Pathway	0.310078	0.272449	0.291264
Akt_Signaling_Pathway_NFAT_degradation	0.314643	0.267573	0.291108
reactome_Downstream_TCR_signaling_Main_Pathway	0.323584	0.256649	0.290116
KEGG_Glycosphingolipid_biosynthesis_globo_series_Main_Pathway	0.320149	0.259651	0.2899
NCI_Signaling_events_mediated_by_VEGFR1_and_VEGFR2_Pathway__focal_adhesion_assembly_	0.331496	0.247625	0.28956
CD40_Pathway	0.319823	0.259279	0.289551
NCI_Notch_mediated_HES_HEY_network_Main_Pathway	0.343953	0.234739	0.289346
NCI_IL2_signaling_events_mediated_by_PI3K_Pathway__T_cell_proliferation_	0.340788	0.237207	0.288998
biocarta_fmlp_induced_chemokine_gene_expression_in_hmc_1_cells_Main_Pathway	0.327816	0.250111	0.288963
biocarta_mcalpain_and_friends_in_cell_motility_Main_Pathway	0.351506	0.226328	0.288917
reactome_Constitutive_Signaling_by_NOTCH1_PEST_Domain_Mutants_Main_Pathway	0.347945	0.229734	0.28884
KEGG_Measles_Main_Pathway	0.307182	0.270488	0.288835
KEGG_RIG_I_like_receptor_signaling_Main_Pathway	0.330459	0.247007	0.288733
reactome_Sialic_acid_metabolism_Main_Pathway	0.263419	0.313594	0.288506
reactome_Sphingolipid_de_novo_biosynthesis_Main_Pathway	0.345159	0.23182	0.28849
biocarta_role_of_erk5_in_neuronal_survival_Pathway__cell_survival_	0.338866	0.2373	0.288083
NCI_Atypical_NF_kappaB_Main_Pathway	0.361057	0.214522	0.28779
reactome_Receptor_ligand_binding_initiates_the_second_proteolytic_cleavage_of_Notch_receptor_Main_Pathway	0.334692	0.240536	0.287614
reactome_Regulation_of_IGF_Activity_by_IGFBP_Main_Pathway	0.290102	0.284775	0.287438
KEGG_Glycosaminoglycan_biosynthesis_heparan_sulfate_heparin_Main_Pathway	0.293904	0.280181	0.287043
reactome_PCP_CE_Main_Pathway	0.304956	0.268341	0.286648
KEGG_Glycosaminoglycan_biosynthesis_keratan_sulfate_Main_Pathway	0.381784	0.19078	0.286282
KEGG_Collecting_duct_acid_secretion_Main_Pathway	0.34917	0.222436	0.285803
KEGG_ABC_transporters_Main_Pathway	0.350162	0.221115	0.285639
cAMP_Pathway_Cell_Survival	0.289869	0.281256	0.285563
reactome_Interleukin_7_signaling_Main_Pathway	0.319168	0.251759	0.285464
reactome_Regulation_of_KIT_signaling_Main_Pathway	0.326248	0.24418	0.285214
reactome_AKT_phosphorylates_targets_in_the_cytosol_Main_Pathway	0.409916	0.160159	0.285038
reactome_Dopamine_Neurotransmitter_Release_Cycle_Main_Pathway	0.292342	0.277666	0.285004
reactome_Nuclear_signaling_by_ERBB4_Main_Pathway	0.304328	0.264128	0.284228
FN1_Influence_on_Cell_Motility_via_Integrins	0.280911	0.287507	0.284209
KEGG_Primary_immunodeficiency_Main_Pathway	0.304125	0.264004	0.284064
reactome_Activation_of_G_protein_gated_Potassium_channels_Main_Pathway	0.283798	0.283542	0.28367
NCI_EPHA_forward_signaling_Pathway__axon_guidance_	0.324636	0.242205	0.28342
reactome_DAP12_interactions_Main_Pathway	0.306803	0.259685	0.283244
Caspase_Cascade_Pathway_Activated_Tissue_Trans_glutaminase	0.298423	0.267515	0.282969
reactome_Hormone_sensitive_lipase_HSL_mediated_triacylglycerol_hydrolysis_Main_Pathway	0.3315	0.233823	0.282661
KEGG_Salmonella_infection_Main_Pathway	0.306299	0.257354	0.281826
KEGG_Glutamatergic_synapse_Main_Pathway	0.350711	0.212858	0.281785
KEGG_Sphingolipid_metabolism_Main_Pathway	0.338621	0.224261	0.281441
reactome_Class_A_1_Rhodopsin_like_receptors__Main_Pathway	0.244968	0.317567	0.281267
NCI_IL2_mediated_signaling_events_Pathway__T_cell_proliferation_	0.297603	0.264778	0.28119
reactome_Serotonin_receptors_Main_Pathway	0.291727	0.270424	0.281075
reactome_ERK_MAPK_targets_Main_Pathway	0.381357	0.179597	0.280477
NCI_Notch_signaling_Pathway__Bergmann_glial_cell_differentiation_	0.3066	0.253866	0.280233
reactome_Tie2_Signaling_Main_Pathway	0.308904	0.25123	0.280067
NCI_Insulin_Pathway_Main_Pathway	0.363026	0.197028	0.280027
reactome_DAP12_signaling_Main_Pathway	0.301862	0.257552	0.279707
NCI_Signaling_events_mediated_by_VEGFR1_and_VEGFR2_Pathway__cell_proliferation_	0.352187	0.207147	0.279667
NCI_EPHA_forward_signaling_Pathway__cell_cell_adhesion_	0.315053	0.243904	0.279479
reactome_Regulation_of_Complement_cascade_Main_Pathway	0.332084	0.226674	0.279379
KEGG_Endocytosis_Main_Pathway	0.37218	0.185178	0.278679
NCI_Alpha_synuclein_signaling_Pathway__cell_death_	0.296248	0.260583	0.278415
biocarta_repression_of_pain_sensation_by_the_transcriptional_regulator_dream_Main_Pathway	0.329953	0.226618	0.278286
reactome_CD28_dependent_PI3K_Akt_signaling_Main_Pathway	0.316222	0.240289	0.278255
biocarta_lck_and_fyn_tyrosine_kinases_in_initiation_of_tcr_activation_Main_Pathway	0.309929	0.246052	0.277991
KEGG_Leishmaniasis_Main_Pathway	0.296477	0.259466	0.277972
reactome_Synthesis_of_PIPs_at_the_plasma_membrane_Main_Pathway	0.297115	0.258292	0.277704
Extracellular_Matrix_Remodeling_during_Adhesion	0.291371	0.263674	0.277523
reactome_FCERI_mediated_MAPK_activation_Main_Pathway	0.285238	0.267822	0.27653
JAK_STAT_Pathway_IFN_Inducible_Gene_Expression_via_STAT2_STAT1	0.32856	0.223557	0.276059
NCI_Regulation_of_CDC42_activity_Main_Pathway	0.262462	0.289561	0.276012
reactome_Signal_transduction_by_L1_Main_Pathway	0.292125	0.259216	0.27567
KEGG_Arachidonic_acid_metabolism_Main_Pathway	0.332651	0.217814	0.275232
KEGG_Amphetamine_addiction_Main_Pathway	0.339526	0.2109	0.275213
KEGG_beta_Alanine_metabolism_Main_Pathway	0.331447	0.218631	0.275039
reactome_ABCA_transporters_in_lipid_homeostasis_Main_Pathway	0.330774	0.218165	0.274469
NCI_Glypican_1_network_Pathway__cell_growth_	0.277913	0.270427	0.27417
KEGG_Cell_cycle_Main_Pathway	0.343146	0.203837	0.273491
NCI_Retinoic_acid_receptors_mediated_signaling_Main_Pathway	0.38487	0.161413	0.273141
reactome_Retinoid_metabolism_and_transport_Main_Pathway	0.331502	0.212799	0.27215
reactome_Nephrin_interactions_Main_Pathway	0.289868	0.254371	0.27212
biocarta_thrombin_signaling_and_protease_activated_receptors_Main_Pathway	0.322095	0.220688	0.271392
heparan_sulfate_biosynthesis	0.299466	0.242726	0.271096
NCI_Syndecan_3_mediated_signaling_events_Main_Pathway	0.318882	0.221507	0.270195
HGF_Pathway_Cell_Cycle_Progression	0.358526	0.179998	0.269262
TYROBP_Signaling_in_Natural_Killer_Cells	0.313607	0.223956	0.268782
NCI_Signaling_events_mediated_by_the_Hedgehog_family_Pathway__receptor_mediated_endocytosis_	0.36049	0.176298	0.268394
reactome_Scavenging_of_heme_from_plasma_Main_Pathway	0.279305	0.254668	0.266986
reactome_Endosomal_Vacuolar_Main_Pathway	0.321106	0.211844	0.266475
biocarta_melanocyte_development_and_pigmentation_Main_Pathway	0.352853	0.179669	0.266261
NCI_IL2_mediated_signaling_events_Pathway__positive_regulation_of_cell_cell_adhesion_	0.279124	0.25263	0.265877
reactome_disassembly_of_the_destruction_complex_and_recruitment_of_AXIN_to_the_membrane_Main_Pathway	0.388058	0.143414	0.265736
NCI_PDGFR_beta_signaling_Pathway__receptor_recycling_	0.285151	0.245636	0.265393
NCI_CXCR4_mediated_signaling_events_Pathway__regulation_of_heterotypic_cell_cell_adhesion_	0.27044	0.259487	0.264963
reactome_Transferrin_endocytosis_and_recycling_Main_Pathway	0.330631	0.198626	0.264629
reactome_Recycling_pathway_of_L1_Main_Pathway	0.333939	0.194387	0.264163
reactome_PLC_beta_mediated_events_Main_Pathway	0.285668	0.242306	0.263987
KEGG_Cytokine_cytokine_receptor_interaction_Main_Pathway	0.254019	0.273873	0.263946
reactome_Insulin_receptor_recycling_Main_Pathway	0.328265	0.199231	0.263748
KEGG_NOD_like_receptor_signaling_Main_Pathway	0.298808	0.228213	0.26351
biocarta_induction_of_apoptosis_through_dr3_and_dr4_5_death_receptors_Main_Pathway	0.331922	0.194424	0.263173
biocarta_ceramide_signaling_Pathway__Pathway_protein_ubiquitination_of_CHUK_	0.331702	0.193699	0.2627
NCI_Osteopontin_mediated_events_Main_Pathway	0.311678	0.21068	0.261179
TNF_Signaling_Pathway_Gene_Expression_and_Cell_Survival_via_FOS_NFKB2_JUN_ELK1_ATF6	0.392283	0.129803	0.261043
NCI_IGF1_Main_Pathway	0.361734	0.159542	0.260638
NCI_IL12_mediated_signaling_events_Main_Pathway	0.301305	0.219383	0.260344
reactome_Acetylcholine_Neurotransmitter_Release_Cycle_Main_Pathway	0.292778	0.227449	0.260114
NCI_ErbB4_signaling_events_Main_Pathway	0.290115	0.228299	0.259207
D_imyoi_inositol_134_trisphosphate_biosynthesis	0.322791	0.194939	0.258865
biocarta_the_co_stimulatory_signal_during_t_cell_activation_Main_Pathway	0.285516	0.232196	0.258856
Akt_Signaling_Pathway_Tumor_Supression	0.329488	0.188114	0.258801
biocarta_transcription_factor_creb_and_its_extracellular_signals_Main_Pathway	0.347424	0.169848	0.258636
NCI_HIV_1_Nef_Negative_effector_of_Fas_and_TNF_alpha_Pathway__protein_ubiquitination_	0.316984	0.200277	0.25863
KEGG_alpha_Linolenic_acid_metabolism_Main_Pathway	0.3292	0.186992	0.258096
NCI_CD40_CD40L_signaling_Main_Pathway	0.355247	0.159509	0.257378
NCI_Signaling_events_mediated_by_VEGFR1_and_VEGFR2_Pathway__angiogenesis_	0.332769	0.181174	0.256972
biocarta_induction_of_apoptosis_through_dr3_and_dr4_5_death_receptors_Pathway__apoptosis_	0.326308	0.187022	0.256665
NCI_Regulation_of_Ras_family_activation_Main_Pathway	0.278059	0.234901	0.25648
reactome_PI_3K_cascade_Main_Pathway	0.268243	0.243772	0.256007
X1D_myo_inositol_hexakisphosphate_biosynthesis_II__mammalian_	0.324994	0.186859	0.255926
reactome_SHC_mediated_cascade_Main_Pathway	0.263482	0.24763	0.255556
Growth_Hormone_Signaling_Pathway_Cell_Survival	0.271605	0.239496	0.25555
biocarta_keratinocyte_differentiation_Main_Pathway	0.33126	0.179411	0.255335
reactome_Trafficking_of_AMPA_receptors_Main_Pathway	0.286968	0.223687	0.255328
biocarta_cystic_fibrosis_transmembrane_conductance_regulator_cftr_and_beta_2_adrenergic_receptor_b2ar_Main_Pathway	0.254352	0.25587	0.255111
ILK_Signaling_Pathway_MMP2_MMP9_Gene_Expression_Tissue_Invasion_via_FOS	0.381097	0.129021	0.255059
NCI_Ras_signaling_in_the_CD4_TCR_Main_Pathway	0.348386	0.159755	0.254071
NCI_IFN_gamma_Pathway__Antibacterial_Response_	0.31089	0.196269	0.253579
NCI_CXCR4_mediated_signaling_events_Pathway__establishment_of_cell_polarity_	0.235422	0.271707	0.253564
KEGG_Tryptophan_metabolism_Main_Pathway	0.263411	0.242731	0.253071
reactome_P2Y_receptors_Main_Pathway	0.224872	0.280476	0.252674
biocarta_aspirin_blocks_signaling_pathway_involved_in_platelet_activation_Pathway__vasoconstriction_	0.296667	0.208637	0.252652
biocarta_il_6_signaling_Main_Pathway	0.333512	0.170491	0.252001
WNT_Pathway_Cell_Fate_Proliferation_Differentiation_Adhesion_and_Survival	0.232575	0.270452	0.251513
FCGR3A_mediated_phagocytosis	0.235038	0.266758	0.250898
X3_phosphoinositide_degradation	0.267433	0.23366	0.250546
KEGG_Other_glycan_degradation_Main_Pathway	0.355017	0.145452	0.250235
reactome_FCERI_mediated_NF_kB_activation_Main_Pathway	0.262224	0.237926	0.250075
HGF_Pathway_Gene_Expression_via_JUN_STAT3_FOS_ELK1_ETS2	0.362924	0.137128	0.250026
biocarta_hiv_1_nef_negative_effector_of_fas_and_tnf_Pathway__Pathway_protein_ubiquitination_of_CHUK_	0.30936	0.187157	0.248258
NCI_Signaling_events_mediated_by_Hepatocyte_Growth_Factor_Receptor_c_Met__Main_Pathway	0.358046	0.138011	0.248029
reactome_FGFR4_ligand_binding_and_activation_Main_Pathway	0.274269	0.221309	0.247789
Akt_Signaling_Pathway_NO_production	0.295763	0.199784	0.247774
reactome_RIP_mediated_NFkB_activation_via_ZBP1_Main_Pathway	0.29522	0.196289	0.245754
KEGG_Primary_bile_acid_biosynthesis_Main_Pathway	0.302336	0.188516	0.245426
KEGG_Endometrial_cancer_Main_Pathway	0.311276	0.178623	0.24495
reactome_Lysosome_Vesicle_Biogenesis_Main_Pathway	0.368885	0.118565	0.243725
reactome_CTLA4_inhibitory_signaling_Main_Pathway	0.298839	0.188228	0.243533
reactome_Interferon_alpha_beta_signaling_Main_Pathway	0.303793	0.183233	0.243513
mucin_core_1_and_core_2_iOi_glycosylation	0.24191	0.244695	0.243303
NCI_TNF_receptor_signaling_pathway__Pathway__JNK_cascade_	0.324058	0.160674	0.242366
reactome_CREB_phosphorylation_through_the_activation_of_Ras_Main_Pathway	0.300925	0.181772	0.241349
melatonin_degradation_I	0.319362	0.1601	0.239731
Akt_Signaling_Pathway_Genetic_Stability	0.288786	0.189472	0.239129
TNF_Signaling_Pathway	0.33169	0.145593	0.238642
NCI_Regulation_of_Androgen_receptor_activity_Main_Pathway	0.336773	0.140347	0.23856
SPP1_Pathway_in_Osteoclasts	0.223373	0.25337	0.238372
reactome_The_NLRP3_inflammasome_Main_Pathway	0.240684	0.234436	0.23756
Regulation_of_Cytoskeleton_Remodeling_by_Activin_A	0.226367	0.247083	0.236725
reactome_The_activation_of_arylsulfatases_Main_Pathway	0.329191	0.142978	0.236084
reactome_CD28_dependent_Vav1_Main_Pathway	0.211895	0.260202	0.236048
MAPK_Family_Pathway_Gene_Expression_via_ATF2_JUN_ELK1_NFKB2_CREB3	0.308543	0.162757	0.23565
KEGG_Long_term_potentiation_Main_Pathway	0.279783	0.191361	0.235572
KEGG_Oxytocin_signaling_Main_Pathway	0.281044	0.188659	0.234852
KEGG_Hepatitis_C_Main_Pathway	0.320206	0.149159	0.234682
reactome_Negative_regulation_of_FGFR_signaling_Main_Pathway	0.224067	0.244112	0.234089
reactome_Regulation_of_signaling_by_CBL_Main_Pathway	0.278969	0.187741	0.233355
X1D_imyoi_inositol_hexakisphosphate_biosynthesis_II_mammalian	0.296625	0.169379	0.233002
KEGG_Pancreatic_cancer_Main_Pathway	0.269162	0.196669	0.232916
NCI_ATF_2_transcription_factor_network_Main_Pathway	0.308926	0.156737	0.232832
Akt_Signaling_Pathway_NF_kB_dependent_transciption	0.286559	0.178164	0.232362
superpathway_of_tryptophan_utilization	0.280964	0.183269	0.232116
Estrogen_Pathway_Gene_Expression_via_FOS_JUN_ELK1_SP1_POLR2B_CREB3_NFKB2	0.324429	0.135049	0.229739
reactome_FRS2_mediated_cascade_Main_Pathway	0.2377	0.218257	0.227979
reactome_Antigen_Presentation_Folding_assembly_and_peptide_loading_of_class_I_MHC_Main_Pathway	0.307051	0.14872	0.227885
mucin_core_1_and_core_2_O_glycosylation	0.219223	0.2348	0.227012
nicotine_degradation_IV	0.253122	0.200174	0.226648
biocarta_transcription_regulation_by_methyltransferase_of_carm1_Main_Pathway	0.30176	0.15119	0.226475
NCI_AP_1_transcription_factor_network_Main_Pathway	0.351192	0.101426	0.226309
reactome_p130Cas_linkage_to_MAPK_signaling_for_integrins_Main_Pathway	0.263052	0.188518	0.225785
RhoA_Signaling	0.248604	0.202838	0.225721
biocarta_akt_signaling_Main_Pathway	0.257083	0.194119	0.225601
reactome_Iron_uptake_and_transport_Main_Pathway	0.251373	0.199794	0.225583
KEGG_Retrograde_endocannabinoid_signaling_Main_Pathway	0.243627	0.207049	0.225338
biocarta_role_of_nicotinic_acetylcholine_receptors_in_the_regulation_of_apoptosis_Main_Pathway	0.310074	0.140377	0.225225
D_myo_inositol__1_3_4__trisphosphate_biosynthesis	0.266479	0.18229	0.224384
KEGG_Antigen_processing_and_presentation_Main_Pathway	0.292723	0.155324	0.224023
NCI_IL2_signaling_events_mediated_by_PI3K_Pathway__cell_proliferation_	0.247743	0.197876	0.22281
biocarta_attenuation_of_gpcr_signaling_Main_Pathway	0.240021	0.201641	0.220831
reactome_TGF_beta_receptor_signaling_in_EMT_epithelial_to_mesenchymal_transition__Main_Pathway	0.268286	0.169247	0.218766
cAMP_Pathway_Degradation_of_Cell_Cycle_Regulators	0.30525	0.131612	0.218431
NCI_CXCR4_mediated_signaling_events_Pathway__cell_adhesion_	0.221528	0.210553	0.21604
NCI_IL8_and_CXCR2_mediated_signaling_events_Pathway__Pathway_degradation_of_CXCL8_	0.23515	0.19546	0.215305
reactome_Role_of_LAT2_NTAL_LAB_on_calcium_mobilization_Main_Pathway	0.220773	0.208565	0.214669
NCI_Downstream_signaling_in_naive_CD8_T_cells_Pathway__Pathway_regulation_of_survival_gene_product_expression_via_IL2RG_	0.235358	0.193812	0.214585
reactome_Na_Cl_dependent_neurotransmitter_transporters_Main_Pathway	0.212553	0.216056	0.214305
Akt_Signaling_Pathway_Elevation_of_Glucose_Import	0.257764	0.170581	0.214173
KEGG_Wnt_signaling_Main_Pathway	0.269369	0.158417	0.213893
biocarta_induction_of_apoptosis_through_dr3_and_dr4_5_death_receptors_Pathway__Pathway_degradation_of_CASP3_CASP10_CASP10_	0.303606	0.123614	0.21361
NCI_Stabilization_and_expansion_of_the_E_cadherin_adherens_junction_Main_Pathway	0.283969	0.141927	0.212948
NCI_BCR_signaling_Pathway__ubiquitin_dependent_protein_catabolic_process_	0.278629	0.145809	0.212219
NAD_de_novo_biosynthesis	0.240962	0.181145	0.211054
NCI_IL2_signaling_events_mediated_by_PI3K_Main_Pathway	0.266718	0.154751	0.210735
NCI_E_cadherin_signaling_in_keratinocytes_Main_Pathway	0.291931	0.129059	0.210495
NGF_Pathway_Neuronal_Survival	0.232631	0.181389	0.20701
NCI_RAC1_signaling_Main_Pathway	0.225445	0.188482	0.206964
RANK_Signaling_in_Osteoclasts_Pathway_Inhibition_of_Death	0.267685	0.145418	0.206552
NCI_Signaling_events_mediated_by_Hepatocyte_Growth_Factor_Receptor_c_Met__Pathway__positive_regulation_of_tyrosine_phosphorylation_of_STAT_protein_	0.250445	0.162442	0.206443
superpathway_of_D_imyoi_inositol_145_trisphosphate_metabolism	0.267036	0.143775	0.205406
Akt_Signaling_Pathway_Survival_Genes	0.256374	0.153264	0.204819
HIF1Alpha_Pathway	0.281055	0.127883	0.204469
KEGG_Renal_cell_carcinoma_Main_Pathway	0.231885	0.173681	0.202783
Akt_Signaling_Pathway_Regulation_of_Cyclic_Nucleotide	0.247345	0.158167	0.202756
superpathway_of_melatonin_degradation	0.28557	0.119042	0.202306
NCI_IL23_mediated_signaling_events_Main_Pathway	0.224202	0.179964	0.202083
NCI_Syndecan_3_mediated_signaling_events_Pathway__limb_bud_formation_	0.224553	0.179126	0.201839
Akt_Signaling_Pathway_ERK_mediated_apoptosis	0.246513	0.155882	0.201197
reactome_TRAF6_mediated_NF_kB_activation_Main_Pathway	0.235932	0.16448	0.200206
NCI_FAS_CD95_signaling_Main_Pathway	0.239497	0.160876	0.200187
reactome_Circadian_Clock_Main_Pathway	0.305396	0.0906697	0.198033
reactome_GRB2_SOS_provides_linkage_to_MAPK_signaling_for_Integrins_Main_Pathway	0.219483	0.174403	0.196943
NCI_ErbB4_signaling_events_Pathway__epithelial_cell_differentiation_	0.217558	0.174032	0.195795
NCI_IL8_and_CXCR2_mediated_signaling_events_Pathway__cAMP_biosynthetic_process_	0.220859	0.168712	0.194786
ERK_Signaling_Pathway_Gene_Expression_via_CAPN6_TP53_FOS_ATF1_MYC_ELK3_MYLK_ETS1_SRF_HIST1H3B_CREB3_STAT3_NFKB2_HMGN1_ESR2_ELK1_PAX6_JUN	0.23464	0.154293	0.194467
Akt_Signaling_Pathway_Enhancement_of_Breast_Epithelial	0.233842	0.151894	0.192868
NCI_RhoA_signaling_Main_Pathway	0.283141	0.102224	0.192682
reactome_TAK1_activates_NFkB_by_phosphorylation_and_activation_of_IKKs_complex_Main_Pathway	0.228046	0.155532	0.191789
biocarta_egf_signaling_Main_Pathway	0.241663	0.141549	0.191606
KEGG_Melanogenesis_Main_Pathway	0.253912	0.121396	0.187654
biocarta_hypoxia_inducible_factor_in_the_cardivascular_system_Main_Pathway	0.243598	0.121678	0.182638
biocarta_tnf_stress_related_signaling_Main_Pathway	0.255211	0.104331	0.179771
NCI_Stabilization_and_expansion_of_the_E_cadherin_adherens_junction_Pathway__adherens_junction_assembly_	0.262883	0.0888655	0.175874
KEGG_Vitamin_digestion_and_absorption_Main_Pathway	0.211234	0.128553	0.169893
KEGG_Histidine_metabolism_Main_Pathway	0.219393	0.118794	0.169093
Akt_Signaling_Pathway_Neuroprotection	0.213702	0.124135	0.168918
ATM_Pathway_Apoptosis_and_Senescence	-0.181234	-0.133861	-0.157547
NCI_LPA_receptor_mediated_events_Pathway__cAMP_biosynthetic_process_	-0.230233	-0.119204	-0.174719
reactome_Deposition_of_new_CENPA_containing_nucleosomes_at_the_centromere_Main_Pathway	-0.217442	-0.139225	-0.178334
AHR_Pathway	-0.255489	-0.159432	-0.207461
biocarta_akap95_role_in_mitosis_and_chromosome_dynamics_Main_Pathway	-0.294389	-0.142426	-0.218408
NCI_Regulation_of_retinoblastoma_protein_Pathway__proteasomal_ubiquitin_dependent_protein_catabolic_process_	-0.23656	-0.206344	-0.221452
AHR_Pathway_C_myc_expression_via_RELA	-0.290766	-0.156893	-0.22383
reactome_Tristetraprolin_TTP_destabilizes_mRNA_Main_Pathway	-0.217671	-0.231418	-0.224544
reactome_CDT1_association_with_the_CDC6_ORC_origin_complex_Main_Pathway	-0.216854	-0.234732	-0.225793
ATM_Pathway_DNA_repair	-0.277413	-0.175391	-0.226402
NCI_PLK1_signaling_events_Pathway__spindle_stabilization_	-0.239546	-0.221117	-0.230331
NCI_PLK1_signaling_events_Pathway__metaphase_plate_congression_	-0.242646	-0.219204	-0.230925
reactome_Cdc20_Phospho_APC_C_mediated_degradation_of_Cyclin_A_Main_Pathway	-0.22764	-0.236262	-0.231951
PTEN_Pathway_Apoptosis	-0.317563	-0.148445	-0.233004
biocarta_cell_cycle_g2_m_checkpoint_Main_Pathway	-0.32798	-0.141165	-0.234572
AHR_Pathway_Cath_D_expression_via_SP1	-0.319484	-0.150292	-0.234888
NCI_PLK1_signaling_events_Pathway__cytokinesis_	-0.2446	-0.231117	-0.237859
PTEN_Pathway_Cell_Cycle	-0.226125	-0.250145	-0.238135
PTEN_Pathway_Differentiation	-0.228338	-0.249132	-0.238735
reactome_Conversion_from_APC_C_Cdc20_to_APC_C_Cdh1_in_late_anaphase_Main_Pathway	-0.235814	-0.244704	-0.240259
AHR_Pathway_PS2_Gene_expression_via_ESR1	-0.322255	-0.159467	-0.240861
biocarta_y_branching_of_actin_filaments_Main_Pathway	-0.338059	-0.147954	-0.243006
NCI_PLK1_signaling_events_Pathway__Golgi_organization_	-0.253279	-0.233668	-0.243473
KEGG_RNA_degradation_Main_Pathway	-0.19896	-0.292552	-0.245756
KEGG_Fanconi_anemia_Main_Pathway	-0.261274	-0.23214	-0.246707
KEGG_Mismatch_repair_Main_Pathway	-0.249279	-0.245424	-0.247352
NCI_PLK1_signaling_events_Pathway__positive_regulation_of_microtubule_depolymerization_	-0.269212	-0.228625	-0.248918
reactome_Fanconi_Anemia_Main_Pathway	-0.257133	-0.24408	-0.250606
KEGG_Progesterone_mediated_oocyte_maturation_Main_Pathway	-0.278388	-0.22324	-0.250814
PTEN_Pathway	-0.272085	-0.237101	-0.254593
NCI_PLK1_signaling_events_Pathway__regulation_of_centriole_centriole_cohesion_	-0.272876	-0.239606	-0.256241
NCI_PLK1_signaling_events_Pathway__microtubule_cytoskeleton_organization_	-0.278124	-0.235687	-0.256906
biocarta_regulation_of_eif2_Main_Pathway	-0.362814	-0.152235	-0.257525
Mitosis_Initiation	-0.283565	-0.234183	-0.258874
NCI_PLK1_signaling_events_Pathway__regulation_of_attachment_of_spindle_microtubules_to_kinetochore_	-0.268678	-0.250114	-0.259396
KEGG_Axon_guidance_Main_Pathway	-0.325562	-0.194009	-0.259786
reactome_Regulation_of_APC_C_activators_between_G1_S_and_early_anaphase_Main_Pathway	-0.277939	-0.243662	-0.260801
NCI_FOXM1_transcription_factor_network_Main_Pathway	-0.29717	-0.226834	-0.262002
reactome_MicroRNA_miRNA_biogenesis_Main_Pathway	-0.341272	-0.183404	-0.262338
NCI_BARD1_signaling_events_Pathway__DNA_repair_	-0.281783	-0.243833	-0.262808
reactome_Inhibition_of_replication_initiation_of_damaged_DNA_by_RB1_E2F1_Main_Pathway	-0.287077	-0.240242	-0.263659
NCI_ATR_signaling_Pathway__Pathway_negative_regulation_of_transcription_during_mitosis_via_CHEK1_	-0.294026	-0.234128	-0.264077
reactome_Nuclear_Pore_Complex_NPC_Disassembly_Main_Pathway	-0.272754	-0.25645	-0.264602
reactome_Activation_of_the_pre_replicative_complex_Main_Pathway	-0.28328	-0.251316	-0.267298
NCI_ATR_signaling_Pathway__response_to_G2_M_transition_DNA_damage_checkpoint_signal_	-0.292208	-0.244121	-0.268164
NCI_ATR_signaling_Main_Pathway	-0.29252	-0.246308	-0.269414
KEGG_Protein_export_Main_Pathway	-0.316968	-0.226899	-0.271933
NHEJ_mechanisms_of_DSBs_repair_effect	-0.302055	-0.24248	-0.272268
NCI_ATR_signaling_Pathway__regulation_of_double_strand_break_repair_via_homologous_recombination_	-0.308416	-0.236174	-0.272295
NCI_Fanconi_anemia_Pathway__regulation_of_double_strand_break_repair_via_homologous_recombination_	-0.28404	-0.261002	-0.272521
NCI_PLK1_signaling_events_Main_Pathway	-0.286329	-0.259515	-0.272922
reactome_pre_mRNA_splicing_Main_Pathway	-0.234853	-0.311325	-0.273089
Mismatch_Repair_in_Eukaryotes_Pathway	-0.310429	-0.236209	-0.273319
ATM_Pathway_S_phase_progression	-0.367992	-0.191612	-0.279802
NCI_BARD1_signaling_events_Main_Pathway	-0.299837	-0.260607	-0.280222
KEGG_Nucleotide_excision_repair_Main_Pathway	-0.226496	-0.336389	-0.281443
reactome_Activation_of_ATR_in_response_to_replication_stress_Main_Pathway	-0.29707	-0.266531	-0.2818
reactome_Processing_of_Capped_Intron_Containing_Pre_mRNA_Main_Pathway	-0.286156	-0.278043	-0.282099
GSK3_Signaling_Pathway_Gene_Expression_via_CTNNB1	-0.285437	-0.279094	-0.282265
reactome_G0_and_Early_G1_Main_Pathway	-0.342533	-0.224213	-0.283373
reactome_Vpr_mediated_nuclear_import_of_PICs_Main_Pathway	-0.269961	-0.298677	-0.284319
NCI_Fanconi_anemia_Pathway__Sister_Chromatid_Exchange_Process_	-0.29674	-0.272509	-0.284624
reactome_Cyclin_A_B1_associated_events_during_G2_M_transition_Main_Pathway	-0.289556	-0.28098	-0.285268
reactome_Establishment_of_Sister_Chromatid_Cohesion_Main_Pathway	-0.364501	-0.206257	-0.285379
BRCA1_Pathway_NHEJ_DSB_Repair	-0.37648	-0.196477	-0.286478
reactome_Rev_mediated_nuclear_export_of_HIV_RNA_Main_Pathway	-0.270338	-0.305635	-0.287986
NCI_Sumoylation_by_RanBP2_regulates_transcriptional_repression_Main_Pathway	-0.307368	-0.27027	-0.288819
KEGG_Ribosome_Main_Pathway	-0.330895	-0.24708	-0.288987
NCI_Fanconi_anemia_Main_Pathway	-0.312837	-0.267517	-0.290177
biocarta_role_of_mef2d_in_t_cell_apoptosis_Main_Pathway	-0.31566	-0.265682	-0.290671
reactome_Transport_of_Ribonucleoproteins_into_the_Host_Nucleus_Main_Pathway	-0.291638	-0.292022	-0.29183
KEGG_Ribosome_biogenesis_in_eukaryotes_Main_Pathway	-0.217915	-0.370486	-0.294201
reactome_Peptide_chain_elongation_Main_Pathway	-0.376463	-0.213027	-0.294745
reactome_Eukaryotic_Translation_Termination_Main_Pathway	-0.377684	-0.215922	-0.296803
reactome_Separation_of_Sister_Chromatids_Main_Pathway	-0.313668	-0.28044	-0.297054
reactome_Formation_of_a_pool_of_free_40S_subunits_Main_Pathway	-0.369563	-0.225478	-0.29752
reactome_Viral_mRNA_Translation_Main_Pathway	-0.379965	-0.217024	-0.298495
reactome_Nonsense_Mediated_Decay_NMD_independent_of_the_Exon_Junction_Complex_EJC__Main_Pathway	-0.378394	-0.22149	-0.299942
reactome_APC_C_Cdc20_mediated_degradation_of_Cyclin_B_Main_Pathway	-0.320104	-0.28195	-0.301027
PTEN_Pathway_Genomic_Stability	-0.302964	-0.300439	-0.301702
reactome_Transport_of_Mature_mRNA_Derived_from_an_Intronless_Transcript_Main_Pathway	-0.302747	-0.301124	-0.301935
PTEN_Pathway_Adhesion_or_Migration	-0.320024	-0.284683	-0.302353
reactome_Phosphorylation_of_the_APC_C_Main_Pathway	-0.330826	-0.274146	-0.302486
BRCA1_Pathway_Mismatch_Repair	-0.362899	-0.24351	-0.303205
reactome_NEP_NS2_Interacts_with_the_Cellular_Export_Machinery_Main_Pathway	-0.311421	-0.295679	-0.30355
reactome_Mitotic_Prometaphase_Main_Pathway	-0.329532	-0.278132	-0.303832
reactome_Synthesis_of_glycosylphosphatidylinositol_GPI__Main_Pathway	-0.370329	-0.238233	-0.304281
NCI_FGF_signaling_Main_Pathway	-0.393423	-0.217691	-0.305557
reactome_Biosynthesis_of_the_N_glycan_precursor_dolichol_lipid_linked_oligosaccharide_LLO_and_transfer_to_a_nascent_protein_Main_Pathway	-0.353478	-0.258544	-0.306011
reactome_SRP_dependent_cotranslational_protein_targeting_to_membrane_Main_Pathway	-0.384838	-0.22749	-0.306164
reactome_Resolution_of_Sister_Chromatid_Cohesion_Main_Pathway	-0.338479	-0.275893	-0.307186
reactome_Transport_of_Mature_mRNA_derived_from_an_Intron_Containing_Transcript_Main_Pathway	-0.289993	-0.326029	-0.308011
reactome_Nonsense_Mediated_Decay_NMD_enhanced_by_the_Exon_Junction_Complex_EJC__Main_Pathway	-0.380492	-0.236125	-0.308309
KEGG_Basal_transcription_factors_Main_Pathway	-0.2899	-0.328321	-0.309111
reactome_Transport_of_the_SLBP_Dependant_Mature_mRNA_Main_Pathway	-0.311904	-0.307321	-0.309613
reactome_APC_Cdc20_mediated_degradation_of_Nek2A_Main_Pathway	-0.336358	-0.283231	-0.309795
reactome_SLBP_Dependent_Processing_of_Replication_Dependent_Histone_Pre_mRNAs_Main_Pathway	-0.355882	-0.264082	-0.309982
reactome_Cleavage_of_Growing_Transcript_in_the_Termination_Region_Main_Pathway	-0.315368	-0.304694	-0.310031
reactome_L13a_mediated_translational_silencing_of_Ceruloplasmin_expression_Main_Pathway	-0.381109	-0.239009	-0.310059
reactome_Transport_of_the_SLBP_independent_Mature_mRNA_Main_Pathway	-0.315741	-0.3057	-0.31072
biocarta_role_of_brca1_brca2_and_atr_in_cancer_susceptibility_Pathway__DNA_replication_termination_	-0.368245	-0.256744	-0.312494
GSK3_Signaling_Pathway_Glycogen_Synthesis	-0.3633	-0.261732	-0.312516
reactome_GTP_hydrolysis_and_joining_of_the_60S_ribosomal_subunit_Main_Pathway	-0.384094	-0.243839	-0.313967
BRCA1_Pathway_Homologous_Recombination_Repair	-0.417176	-0.21121	-0.314193
reactome_APC_C_Cdc20_mediated_degradation_of_mitotic_proteins_Main_Pathway	-0.346187	-0.283468	-0.314828
reactome_Formation_of_the_ternary_complex_and_subsequently_the_43S_complex_Main_Pathway	-0.411395	-0.222879	-0.317137
PTEN_Pathway_DNA_Repair	-0.325595	-0.309947	-0.317771
PTEN_Pathway_Synaptic_Transmission	-0.332451	-0.314878	-0.323664
reactome_Nuclear_import_of_Rev_protein_Main_Pathway	-0.327127	-0.320519	-0.323823
biocarta_role_of_brca1_brca2_and_atr_in_cancer_susceptibility_Main_Pathway	-0.388001	-0.261375	-0.324688
Glucocorticoid_Receptor_Signaling_Pathway	-0.360089	-0.290999	-0.325544
reactome_Translation_initiation_complex_formation_Main_Pathway	-0.417144	-0.238753	-0.327949
reactome_Ribosomal_scanning_and_start_codon_recognition_Main_Pathway	-0.421176	-0.241268	-0.331222
mTOR_Pathway_Translation_Elongation	-0.329972	-0.334007	-0.33199
reactome_snRNP_Assembly_Main_Pathway	-0.326148	-0.338497	-0.332322
PTEN_Pathway_Migration	-0.331847	-0.338446	-0.335146
KEGG_RNA_transport_Main_Pathway	-0.371204	-0.316393	-0.343799
ILK_Signaling_Pathway_Epithelial_Mesenchymal_Transition	-0.367825	-0.321161	-0.344493
reactome_Processing_of_Intronless_Pre_mRNAs_Main_Pathway	-0.380417	-0.312549	-0.346483
PTEN_Pathway_Proliferation	-0.350885	-0.346011	-0.348448
biocarta_erk_and_pi_3_kinase_are_necessary_for_collagen_binding_in_corneal_epithelia_Main_Pathway	-0.416376	-0.284972	-0.350674
KEGG_Influenza_A_Main_Pathway	-0.42184	-0.287001	-0.354421
biocarta_erk_and_pi_3_kinase_are_necessary_for_collagen_binding_in_corneal_epithelia_Pathway__cell_matrix_adhesion_	-0.442338	-0.270937	-0.356637
biocarta_eukaryotic_protein_translation_Main_Pathway	-0.375246	-0.346827	-0.361036
reactome_Cyclin_D_associated_events_in_G1_Main_Pathway	-0.418847	-0.304254	-0.361551
KEGG_Regulation_of_actin_cytoskeleton_Main_Pathway	-0.399359	-0.335919	-0.367639
KEGG_PI3K_Akt_signaling_Main_Pathway	-0.42502	-0.32246	-0.37374
Glucocorticoid_Receptor_Signaling_Pathway_Inflammatory_Cytokines	-0.450365	-0.30431	-0.377337
reactome_RIG_I_MDA5_mediated_induction_of_IFN_alpha_beta_pathways_Main_Pathway	-0.492466	-0.287148	-0.389807
KEGG_Hippo_signaling_Main_Pathway	-0.446685	-0.346847	-0.396766
reactome_Deadenylation_of_mRNA_Main_Pathway	-0.478764	-0.332624	-0.405694
KEGG_Oocyte_meiosis_Main_Pathway	-0.462407	-0.349008	-0.405707
cAMP_Pathway_Endothelial_Cell_Regulation	-0.459211	-0.359579	-0.409395
KEGG_HTLV_I_infection_Main_Pathway	-0.45448	-0.395644	-0.425062
KEGG_Herpes_simplex_infection_Main_Pathway	-0.511479	-0.3471	-0.429289
KEGG_Tuberculosis_Main_Pathway	-0.507006	-0.37563	-0.441318
Cellular_Apoptosis_Pathway	-0.518411	-0.428972	-0.473691
Caspase_Cascade_Pathway	-0.540018	-0.442706	-0.491362
GSK3_Signaling_Pathway	-0.550558	-0.441956	-0.496257
